# Supplementary material for: CyExpDB: a web-based multi-species tissue-specific gene expression platform for functional genomics in Cyprinidae fish
Source: Database (Oxford). 2025 Dec 31;2025:baaf087. doi: 10.1093/database/baaf087 (PMC12754418; doi:10.1093/database/baaf087)
Supplement: baaf087_Supplemental_Files [file baaf087_supplemental_files.zip]

Archive with 2 entries (2 files):
- Supplementary Figure.docx
- Supplementary Table S1.csv
