# Supplementary material for: CyExpDB: a web-based multi-species tissue-specific gene expression platform for functional genomics in Cyprinidae fish
Source: Database (Oxford). 2025 Dec 31;2025:baaf087. doi: 10.1093/database/baaf087 (PMC12754418; doi:10.1093/database/baaf087)
Supplement: baaf087_Supplemental_Files [file baaf087_supplemental_files.zip › Supplementary Table S1.csv]

Table S1. RNA-seq Sample Metadata and Quality Control Summary
Run	BioProject	Sample	Tissue	Tissue/Cell line	Tissue Ontology	SRA_Study	Assay_Type	Organism	Sex	Age	Treatment	Development_Stage	Raw Read Count	Trimmed Read Count	Percent Reads Passed QC	Mapping Rate (%)
SRR2517867	PRJNA296951	SAMN04112438	Barb	Tissue	ZFA:0000622	SRP064185	RNA-Seq	Cyprinus carpio	NA	NA	NA	NA	459287130	390394060	85	86.32
SRR2517868	PRJNA296951	SAMN04112439	Barb	Tissue	ZFA:0000623	SRP064185	RNA-Seq	Cyprinus carpio	NA	NA	NA	NA	763128300	683839270	89.61	84.33
SRR2517940	PRJNA296951	SAMN04112415	Blood	Tissue	BTO:0000089	SRP064185	RNA-Seq	Cyprinus carpio	NA	NA	NA	NA	140698800	123617966	87.86	91.11
SRR8380219	PRJNA510861	SAMN10617447	Blood	Tissue	BTO:0000089	SRP174892	RNA-Seq	Cyprinus carpio	female	12 months	NA	NA	5815678500	5047427370	86.79	85.5
SRR5956145	PRJNA397913	SAMN07491844	Bone	Tissue	BTO:0000140	SRP115945	RNA-Seq	Cyprinus carpio	female	1.5 Years	NA	NA	6788076900	5651074019	83.25	91.57
SRR5956146	PRJNA397913	SAMN07491845	Bone	Tissue	BTO:0000140	SRP115945	RNA-Seq	Cyprinus carpio	female	1.5 Years	NA	NA	6651072900	5727402081	86.1	91.92
SRR18578437	PRJNA822546	SAMN27191737	Brain	Tissue	BTO:0000142	SRP367153	RNA-Seq	Cyprinus carpio	NA	NA	NA	Mature	6403800058	5229033190	81.65	88.42
SRR18578438	PRJNA822546	SAMN27191736	Brain	Tissue	BTO:0000142	SRP367153	RNA-Seq	Cyprinus carpio	NA	NA	NA	Mature	6389356586	5551672795	86.9	89.03
SRR18578439	PRJNA822546	SAMN27191735	Brain	Tissue	BTO:0000142	SRP367153	RNA-Seq	Cyprinus carpio	NA	NA	NA	Mature	5807212732	5065704600	87.23	88.97
SRR18578450	PRJNA822546	SAMN27191734	Brain	Tissue	BTO:0000142	SRP367153	RNA-Seq	Cyprinus carpio	NA	NA	NA	Mature	4661316872	4056444267	87.03	86.82
SRR18578461	PRJNA822546	SAMN27191733	Brain	Tissue	BTO:0000142	SRP367153	RNA-Seq	Cyprinus carpio	NA	NA	NA	Mature	5168296922	4527495183	87.63	88.09
SRR18578462	PRJNA822546	SAMN27191732	Brain	Tissue	BTO:0000142	SRP367153	RNA-Seq	Cyprinus carpio	NA	NA	NA	Mature	5517132048	4663210219	84.56	87.89
SRR2517943	PRJNA296951	SAMN04112418	Brain	Tissue	BTO:0000142	SRP064185	RNA-Seq	Cyprinus carpio	NA	NA	NA	NA	3293913336	2794832634	84.87	92.18
SRR2517944	PRJNA296951	SAMN04112419	Brain	Tissue	BTO:0000142	SRP064185	RNA-Seq	Cyprinus carpio	NA	NA	NA	NA	129885474	113733492	87.56	90.28
SRR2517945	PRJNA296951	SAMN04112420	Brain	Tissue	BTO:0000142	SRP064185	RNA-Seq	Cyprinus carpio	NA	NA	NA	NA	146453028	123288934	84.18	91.07
SRR2517946	PRJNA296951	SAMN04112421	Brain	Tissue	BTO:0000142	SRP064185	RNA-Seq	Cyprinus carpio	NA	NA	NA	NA	133166814	113992427	85.6	91.1
SRR2517947	PRJNA296951	SAMN04112422	Brain	Tissue	BTO:0000142	SRP064185	RNA-Seq	Cyprinus carpio	NA	NA	NA	NA	329786502	286223093	86.81	91.52
SRR2517948	PRJNA296951	SAMN04112423	Brain	Tissue	BTO:0000142	SRP064185	RNA-Seq	Cyprinus carpio	NA	NA	NA	NA	279840570	238407275	85.19	90.47
SRR2517949	PRJNA296951	SAMN04112424	Brain	Tissue	BTO:0000142	SRP064185	RNA-Seq	Cyprinus carpio	NA	NA	NA	NA	271079994	229337815	84.63	90.69
SRR2517950	PRJNA296951	SAMN04112425	Brain	Tissue	BTO:0000142	SRP064185	RNA-Seq	Cyprinus carpio	NA	NA	NA	NA	336248100	292333061	86.95	91.03
SRR2517951	PRJNA296951	SAMN04112426	Brain	Tissue	BTO:0000142	SRP064185	RNA-Seq	Cyprinus carpio	NA	NA	NA	NA	247352448	207245073	83.8	90.55
SRR2517952	PRJNA296951	SAMN04112427	Brain	Tissue	BTO:0000142	SRP064185	RNA-Seq	Cyprinus carpio	NA	NA	NA	NA	274527798	241960783	88.15	91.79
SRR2517953	PRJNA296951	SAMN04112428	Brain	Tissue	BTO:0000142	SRP064185	RNA-Seq	Cyprinus carpio	NA	NA	NA	NA	285880194	246314374	86.13	90.56
SRR2517954	PRJNA296951	SAMN04112429	Brain	Tissue	BTO:0000142	SRP064185	RNA-Seq	Cyprinus carpio	NA	NA	NA	NA	138203268	118292812	85.58	89.91
SRR8380221	PRJNA510861	SAMN10617441	Brain	Tissue	BTO:0000142	SRP174892	RNA-Seq	Cyprinus carpio	female	12 months	NA	NA	8026595400	7031228938	87.59	86.43
SRR11862363	PRJNA635564	SAMN15043827	Brain	Tissue	BTO:0000142	SRP265057	RNA-Seq	Cyprinus carpio	NA	NA	NA	NA	6273991093	5261885001	83.89	90.86
SRR11862364	PRJNA635564	SAMN15043826	Brain	Tissue	BTO:0000142	SRP265057	RNA-Seq	Cyprinus carpio	NA	NA	NA	NA	6365224825	5562151397	87.39	90.36
SRR11862365	PRJNA635564	SAMN15043825	Brain	Tissue	BTO:0000142	SRP265057	RNA-Seq	Cyprinus carpio	NA	NA	NA	NA	5805575313	4982796927	85.8	91.46
SRR11862366	PRJNA635564	SAMN15043824	Brain	Tissue	BTO:0000142	SRP265057	RNA-Seq	Cyprinus carpio	NA	NA	NA	NA	6339849657	5344673703	84.31	90.37
SRR11862367	PRJNA635564	SAMN15043823	Brain	Tissue	BTO:0000142	SRP265057	RNA-Seq	Cyprinus carpio	NA	NA	NA	NA	5567922887	4869930665	87.47	90.64
SRR11862368	PRJNA635564	SAMN15043822	Brain	Tissue	BTO:0000142	SRP265057	RNA-Seq	Cyprinus carpio	NA	NA	NA	NA	6386066157	5269348230	82.52	90.52
SRR27789088	PRJNA1069873	SAMN39625428	Brain	Tissue	BTO:0000142	SRP486904	RNA-Seq	Cyprinus carpio	NA	NA	NA	Juvenile stage	6052905184	5140858898	84.92	89.49
SRR27789091	PRJNA1069873	SAMN39625425	Brain	Tissue	BTO:0000142	SRP486904	RNA-Seq	Cyprinus carpio	NA	NA	NA	Juvenile stage	5575118163	4856624200	87.12	88.36
SRR27789094	PRJNA1069873	SAMN39625422	Brain	Tissue	BTO:0000142	SRP486904	RNA-Seq	Cyprinus carpio	NA	NA	NA	Juvenile stage	5699955875	4975563414	87.29	86.66
SRR27789099	PRJNA1069873	SAMN39625430	Brain	Tissue	BTO:0000142	SRP486904	RNA-Seq	Cyprinus carpio	NA	NA	NA	Juvenile stage	5792062561	4950240940	85.47	88.75
SRR27789100	PRJNA1069873	SAMN39625421	Brain	Tissue	BTO:0000142	SRP486904	RNA-Seq	Cyprinus carpio	NA	NA	NA	Juvenile stage	6098314907	5284444364	86.67	87.27
SRR27789087	PRJNA1069873	SAMN39625429	Brain	Tissue	BTO:0000142	SRP486904	RNA-Seq	Cyprinus carpio	NA	NA	NA	Juvenile stage	6272340817	5468209335	87.19	89.18
SRR27789089	PRJNA1069873	SAMN39625427	Brain	Tissue	BTO:0000142	SRP486904	RNA-Seq	Cyprinus carpio	NA	NA	NA	Juvenile stage	6085674921	5161266594	84.79	88.54
SRR27789090	PRJNA1069873	SAMN39625426	Brain	Tissue	BTO:0000142	SRP486904	RNA-Seq	Cyprinus carpio	NA	NA	NA	Juvenile stage	6135062384	5208451099	84.9	88.65
SRR27789092	PRJNA1069873	SAMN39625424	Brain	Tissue	BTO:0000142	SRP486904	RNA-Seq	Cyprinus carpio	NA	NA	NA	Juvenile stage	6157176944	5287483406	85.84	88.14
SRR27789093	PRJNA1069873	SAMN39625423	Brain	Tissue	BTO:0000142	SRP486904	RNA-Seq	Cyprinus carpio	NA	NA	NA	Juvenile stage	5433819506	4473648169	82.35	88.47
SRR27789095	PRJNA1069873	SAMN39625434	Brain	Tissue	BTO:0000142	SRP486904	RNA-Seq	Cyprinus carpio	NA	NA	NA	Juvenile stage	5634268716	4766976070	84.59	87.78
SRR27789096	PRJNA1069873	SAMN39625433	Brain	Tissue	BTO:0000142	SRP486904	RNA-Seq	Cyprinus carpio	NA	NA	NA	Juvenile stage	5824039544	4963940605	85.22	88.15
SRR27789098	PRJNA1069873	SAMN39625431	Brain	Tissue	BTO:0000142	SRP486904	RNA-Seq	Cyprinus carpio	NA	NA	NA	Juvenile stage	5497444325	4697230844	85.47	87.63
SRR20664561	PRJNA862684	SAMN29988356	Brain	Tissue	BTO:0000142	SRP388333	RNA-Seq	Cyprinus carpio	NA	20-Month	NA	NA	7952306100	6664010216	83.83	87.79
SRR20664562	PRJNA862684	SAMN29988355	Brain	Tissue	BTO:0000142	SRP388333	RNA-Seq	Cyprinus carpio	NA	20-Month	NA	NA	9972953700	8671134819	86.95	88.08
SRR20664563	PRJNA862684	SAMN29988354	Brain	Tissue	BTO:0000142	SRP388333	RNA-Seq	Cyprinus carpio	NA	20-Month	NA	NA	7366410300	6080406766	82.54	87.86
SRR20664564	PRJNA862684	SAMN29988353	Brain	Tissue	BTO:0000142	SRP388333	RNA-Seq	Cyprinus carpio	NA	20-Month	NA	NA	8413524900	7492521033	89.07	88.6
SRR20664569	PRJNA862684	SAMN29988358	Brain	Tissue	BTO:0000142	SRP388333	RNA-Seq	Cyprinus carpio	NA	20-Month	NA	NA	8682984600	7427991342	85.54	88.24
SRR20664570	PRJNA862684	SAMN29988357	Brain	Tissue	BTO:0000142	SRP388333	RNA-Seq	Cyprinus carpio	NA	20-Month	NA	NA	6894057900	5716891867	82.92	88.46
SRR25621297	PRJNA1004878	SAMN36965228	Brain	Tissue	BTO:0000142	SRP454767	RNA-Seq	Cyprinus carpio	NA	NA	3.5 mg/L GLY	Juvenile	6880860900	6056016573	88.02	87.4
SRR25621298	PRJNA1004878	SAMN36965227	Brain	Tissue	BTO:0000142	SRP454767	RNA-Seq	Cyprinus carpio	NA	NA	25 ug/L CPF	Juvenile	7111576500	6258496645	88	87.82
SRR25621299	PRJNA1004878	SAMN36965236	Brain	Tissue	BTO:0000142	SRP454767	RNA-Seq	Cyprinus carpio	NA	NA	NA CPF+NA GLY	Juvenile	8442501900	7139549547	84.56	87.66
SRR25621301	PRJNA1004878	SAMN36965226	Brain	Tissue	BTO:0000142	SRP454767	RNA-Seq	Cyprinus carpio	NA	NA	25 ug/L CPF	Juvenile	8509920000	7563636736	88.89	87.15
SRR25621302	PRJNA1004878	SAMN36965225	Brain	Tissue	BTO:0000142	SRP454767	RNA-Seq	Cyprinus carpio	NA	NA	25 ug/L CPF	Juvenile	7410956700	6168962313	83.25	87.59
SRR25621291	PRJNA1004878	SAMN36965234	Brain	Tissue	BTO:0000142	SRP454767	RNA-Seq	Cyprinus carpio	NA	NA	NA CPF+NA GLY	Juvenile	7718421600	6829937262	88.49	87.13
SRR25621292	PRJNA1004878	SAMN36965233	Brain	Tissue	BTO:0000142	SRP454767	RNA-Seq	Cyprinus carpio	NA	NA	25 ug/L CPF + 3.5 mg/L GLY	Juvenile	7072659300	5862315201	82.86	87.34
SRR25621293	PRJNA1004878	SAMN36965232	Brain	Tissue	BTO:0000142	SRP454767	RNA-Seq	Cyprinus carpio	NA	NA	25 ug/L CPF + 3.5 mg/L GLY	Juvenile	7855854000	6735980736	85.74	87.89
SRR25621294	PRJNA1004878	SAMN36965231	Brain	Tissue	BTO:0000142	SRP454767	RNA-Seq	Cyprinus carpio	NA	NA	25 ug/L CPF + 3.5 mg/L GLY	Juvenile	8356517400	7315948847	87.55	87.85
SRR25621295	PRJNA1004878	SAMN36965230	Brain	Tissue	BTO:0000142	SRP454767	RNA-Seq	Cyprinus carpio	NA	NA	3.5 mg/L GLY	Juvenile	6882808200	6111079380	88.8	87.48
SRR25621296	PRJNA1004878	SAMN36965229	Brain	Tissue	BTO:0000142	SRP454767	RNA-Seq	Cyprinus carpio	NA	NA	3.5 mg/L GLY	Juvenile	7138965300	6390145530	89.5	87.61
SRR25621300	PRJNA1004878	SAMN36965235	Brain	Tissue	BTO:0000142	SRP454767	RNA-Seq	Cyprinus carpio	NA	NA	NA CPF+NA GLY	Juvenile	8596872300	7737182481	90	87.25
SRR27789097	PRJNA1069873	SAMN39625432	Brain	Tissue	BTO:0000142	SRP486904	RNA-Seq	Cyprinus carpio	NA	NA	NA	Juvenile stage	5629649052	5040787397	89.57	87.89
SRR27789101	PRJNA1069873	SAMN39625420	Brain	Tissue	BTO:0000142	SRP486904	RNA-Seq	Cyprinus carpio	NA	NA	NA	Juvenile stage	5501733261	4846520930	88.09	87.74
SRR2517957	PRJNA296951	SAMN04112432	Bulbus	Tissue	ZFA:0000173	SRP064185	RNA-Seq	Cyprinus carpio	NA	NA	NA	NA	246392526	217822748	88.39	91.83
SRR2517869	PRJNA296951	SAMN04112440	Eye	Tissue	BTO:0000439	SRP064185	RNA-Seq	Cyprinus carpio	NA	NA	NA	NA	576328968	517743386	89.83	70.1
SRR2517870	PRJNA296951	SAMN04112441	Eye	Tissue	BTO:0000439	SRP064185	RNA-Seq	Cyprinus carpio	NA	NA	NA	NA	695972826	617875021	88.76	75.84
SRR2517871	PRJNA296951	SAMN04112442	Eye	Tissue	BTO:0000439	SRP064185	RNA-Seq	Cyprinus carpio	NA	NA	NA	NA	517724562	462567623	89.36	87.89
SRR2517872	PRJNA296951	SAMN04112443	Eye	Tissue	BTO:0000439	SRP064185	RNA-Seq	Cyprinus carpio	NA	NA	NA	NA	579462714	508911605	87.84	66.05
SRR2517873	PRJNA296951	SAMN04112444	Eye	Tissue	BTO:0000439	SRP064185	RNA-Seq	Cyprinus carpio	NA	NA	NA	NA	670721298	588611764	87.76	86.15
SRR2517874	PRJNA296951	SAMN04112445	Eye	Tissue	BTO:0000439	SRP064185	RNA-Seq	Cyprinus carpio	NA	NA	NA	NA	601140672	541026604	90	89.09
SRR2517875	PRJNA296951	SAMN04112446	Fin	Tissue	BTO:0004649	SRP064185	RNA-Seq	Cyprinus carpio	NA	NA	NA	NA	532239162	468127646	87.94	83.47
SRR2517876	PRJNA296951	SAMN04112447	Fin	Tissue	BTO:0004649	SRP064185	RNA-Seq	Cyprinus carpio	NA	NA	NA	NA	727266528	646374061	88.88	79.76
SRR2517877	PRJNA296951	SAMN04112448	Fin	Tissue	BTO:0004649	SRP064185	RNA-Seq	Cyprinus carpio	NA	NA	NA	NA	781910376	703719338	90	81.65
SRR2517878	PRJNA296951	SAMN04112449	Fin	Tissue	BTO:0004649	SRP064185	RNA-Seq	Cyprinus carpio	NA	NA	NA	NA	733571148	654080033	89.19	83.15
SRR2517879	PRJNA296951	SAMN04112450	Fin	Tissue	BTO:0004649	SRP064185	RNA-Seq	Cyprinus carpio	NA	NA	NA	NA	675703692	574348138	85	77.23
SRR2517880	PRJNA296951	SAMN04112451	Fin	Tissue	BTO:0004649	SRP064185	RNA-Seq	Cyprinus carpio	NA	NA	NA	NA	816899538	714805283	87.5	68.74
SRR2517881	PRJNA296951	SAMN04112452	Fin	Tissue	BTO:0004649	SRP064185	RNA-Seq	Cyprinus carpio	NA	NA	NA	NA	998794914	868430426	86.95	84.42
SRR21245984	PRJNA873930	SAMN30508608	Foregut	Tissue	BTO:0000507	SRP394385	RNA-Seq	Cyprinus carpio	NA	NA	NA	NA	8395748584	7387432411	87.96	92.35
SRR21245991	PRJNA873930	SAMN30508601	Foregut	Tissue	BTO:0000507	SRP394385	RNA-Seq	Cyprinus carpio	NA	NA	NA	NA	7190148880	6252332045	86.97	92.17
SRR21245998	PRJNA873930	SAMN30508610	Foregut	Tissue	BTO:0000507	SRP394385	RNA-Seq	Cyprinus carpio	NA	NA	NA	NA	8423175016	7520800542	89.28	91.93
SRR21245999	PRJNA873930	SAMN30508609	Foregut	Tissue	BTO:0000507	SRP394385	RNA-Seq	Cyprinus carpio	NA	NA	NA	NA	7893340176	7044008557	89.22	92.34
SRR21246000	PRJNA873930	SAMN30508600	Foregut	Tissue	BTO:0000507	SRP394385	RNA-Seq	Cyprinus carpio	NA	NA	NA	NA	7861788122	7120737573	90.56	91.71
SRR21246001	PRJNA873930	SAMN30508599	Foregut	Tissue	BTO:0000507	SRP394385	RNA-Seq	Cyprinus carpio	NA	NA	NA	NA	7260730206	6241623968	85.96	92.15
SRR2517941	PRJNA296951	SAMN04112416	Gallbladder	Tissue	BTO:0000493	SRP064185	RNA-Seq	Cyprinus carpio	NA	NA	NA	NA	182524512	164271795	90	94.53
SRR2517962	PRJNA296951	SAMN04112437	Gallbladder	Tissue	BTO:0000493	SRP064185	RNA-Seq	Cyprinus carpio	NA	NA	NA	NA	367677752	312526276	85	92.69
SRR2517963	PRJNA296951	SAMN04112437	Gallbladder	Tissue	BTO:0000493	SRP064185	RNA-Seq	Cyprinus carpio	NA	NA	NA	NA	374777772	323386372	86.29	92.67
SRR2517964	PRJNA296951	SAMN04112437	Gallbladder	Tissue	BTO:0000493	SRP064185	RNA-Seq	Cyprinus carpio	NA	NA	NA	NA	537917808	483866665	89.94	92.14
SRR2517965	PRJNA296951	SAMN04112405	Gallbladder	Tissue	BTO:0000493	SRP064185	RNA-Seq	Cyprinus carpio	NA	NA	NA	NA	408852432	359827598	88	92.32
SRR2517966	PRJNA296951	SAMN04112405	Gallbladder	Tissue	BTO:0000493	SRP064185	RNA-Seq	Cyprinus carpio	NA	NA	NA	NA	414657778	372270235	89.79	92.3
SRR2517967	PRJNA296951	SAMN04112405	Gallbladder	Tissue	BTO:0000493	SRP064185	RNA-Seq	Cyprinus carpio	NA	NA	NA	NA	797703444	678047926	85	92.57
SRR2517968	PRJNA296951	SAMN04112406	Gallbladder	Tissue	BTO:0000493	SRP064185	RNA-Seq	Cyprinus carpio	NA	NA	NA	NA	567705942	494999969	87.2	91.91
SRR2517969	PRJNA296951	SAMN04112406	Gallbladder	Tissue	BTO:0000493	SRP064185	RNA-Seq	Cyprinus carpio	NA	NA	NA	NA	574263268	516836276	90	91.94
SRR2517970	PRJNA296951	SAMN04112406	Gallbladder	Tissue	BTO:0000493	SRP064185	RNA-Seq	Cyprinus carpio	NA	NA	NA	NA	848680494	763595415	90	92.62
SRR2517971	PRJNA296951	SAMN04112407	Gallbladder	Tissue	BTO:0000493	SRP064185	RNA-Seq	Cyprinus carpio	NA	NA	NA	NA	1286333628	1113388918	86.57	92.73
SRR21245988	PRJNA873930	SAMN30508604	Gill	Tissue	BTO:0000518	SRP394385	RNA-Seq	Cyprinus carpio	NA	NA	NA	NA	9004823694	7914187059	87.88	90.95
SRR21245989	PRJNA873930	SAMN30508603	Gill	Tissue	BTO:0000518	SRP394385	RNA-Seq	Cyprinus carpio	NA	NA	NA	NA	8441240354	7187784301	85.16	91.4
SRR21245990	PRJNA873930	SAMN30508602	Gill	Tissue	BTO:0000518	SRP394385	RNA-Seq	Cyprinus carpio	NA	NA	NA	NA	7799534446	7141578312	91.55	91.63
SRR21245995	PRJNA873930	SAMN30508613	Gill	Tissue	BTO:0000518	SRP394385	RNA-Seq	Cyprinus carpio	NA	NA	NA	NA	8037031474	7233328687	90	91.59
SRR21245996	PRJNA873930	SAMN30508612	Gill	Tissue	BTO:0000518	SRP394385	RNA-Seq	Cyprinus carpio	NA	NA	NA	NA	7571567632	6447547217	85.17	92.3
SRR21245997	PRJNA873930	SAMN30508611	Gill	Tissue	BTO:0000518	SRP394385	RNA-Seq	Cyprinus carpio	NA	NA	NA	NA	7775423974	6847632733	88.05	90.83
SRR2517898	PRJNA296951	SAMN04112468	Gill	Tissue	BTO:0000518	SRP064185	RNA-Seq	Cyprinus carpio	NA	NA	NA	NA	445787226	391887765	87.91	83.5
SRR2517899	PRJNA296951	SAMN04112469	Gill	Tissue	BTO:0000518	SRP064185	RNA-Seq	Cyprinus carpio	NA	NA	NA	NA	447356292	402620663	90	75.8
SRR2517900	PRJNA296951	SAMN04112470	Gill	Tissue	BTO:0000518	SRP064185	RNA-Seq	Cyprinus carpio	NA	NA	NA	NA	551797458	482993401	87.56	70.26
SRR2517901	PRJNA296951	SAMN04112471	Gill	Tissue	BTO:0000518	SRP064185	RNA-Seq	Cyprinus carpio	NA	NA	NA	NA	467374812	419733144	89.79	79.6
SRR2517902	PRJNA296951	SAMN04112473	Gill	Tissue	BTO:0000518	SRP064185	RNA-Seq	Cyprinus carpio	NA	NA	NA	NA	556031988	491547268	88.38	96.92
SRR2517903	PRJNA296951	SAMN04112474	Gill	Tissue	BTO:0000518	SRP064185	RNA-Seq	Cyprinus carpio	NA	NA	NA	NA	493730286	419662041	85.01	70.27
SRR8380224	PRJNA510861	SAMN10617444	Gill	Tissue	BTO:0000518	SRP174892	RNA-Seq	Cyprinus carpio	female	12 months	NA	NA	7054028700	6147605080	87.13	86.09
SRR5601349	PRJNA383604	SAMN07166463	Gill	Tissue	BTO:0000518	SRP107991	RNA-Seq	Cyprinus carpio	NA	NA	NA	Juvenile or prespawning Adult	7081013400	6261761640	88.39	94.54
SRR5601350	PRJNA383604	SAMN07166462	Gill	Tissue	BTO:0000518	SRP107991	RNA-Seq	Cyprinus carpio	NA	NA	NA	Juvenile or prespawning Adult	6857226800	6029754480	87.91	94.87
SRR5601351	PRJNA383604	SAMN07166461	Gill	Tissue	BTO:0000518	SRP107991	RNA-Seq	Cyprinus carpio	NA	NA	NA	Juvenile or prespawning Adult	6087918400	5296824988	86.99	94.63
SRR23214441	PRJNA925573	SAMN32802386	Gill	Tissue	BTO:0000518	SRP418934	RNA-Seq	Cyprinus carpio	NA	NA	NA	It weighs about 5NA grams	6824838600	6142354740	90	87.23
SRR23214442	PRJNA925573	SAMN32802385	Gill	Tissue	BTO:0000518	SRP418934	RNA-Seq	Cyprinus carpio	NA	NA	NA	It weighs about 5NA grams	6016871100	5314915449	88.33	87.15
SRR23214443	PRJNA925573	SAMN32802384	Gill	Tissue	BTO:0000518	SRP418934	RNA-Seq	Cyprinus carpio	NA	NA	NA	It weighs about 5NA grams	6562300500	5735294440	87.4	87.65
SRR23214444	PRJNA925573	SAMN32802383	Gill	Tissue	BTO:0000518	SRP418934	RNA-Seq	Cyprinus carpio	NA	NA	NA	It weighs about 5NA grams	6847363500	6010356015	87.77	92.94
SRR23214445	PRJNA925573	SAMN32802382	Gill	Tissue	BTO:0000518	SRP418934	RNA-Seq	Cyprinus carpio	NA	NA	NA	It weighs about 5NA grams	6215238000	5602293420	90.15	87.83
SRR23214446	PRJNA925573	SAMN32802381	Gill	Tissue	BTO:0000518	SRP418934	RNA-Seq	Cyprinus carpio	NA	NA	NA	It weighs about 5NA grams	6904052700	6135566739	88.87	87.6
SRR23214447	PRJNA925573	SAMN32802380	Gill	Tissue	BTO:0000518	SRP418934	RNA-Seq	Cyprinus carpio	NA	NA	NA	It weighs about 5NA grams	6254871300	5507739657	88.05	88.12
SRR23214448	PRJNA925573	SAMN32802379	Gill	Tissue	BTO:0000518	SRP418934	RNA-Seq	Cyprinus carpio	NA	NA	NA	It weighs about 5NA grams	6968799900	6132644712	87.97	87.33
SRR23214449	PRJNA925573	SAMN32802378	Gill	Tissue	BTO:0000518	SRP418934	RNA-Seq	Cyprinus carpio	NA	NA	NA	It weighs about 5NA grams	7130855700	6401622567	89.8	88
SRR18578433	PRJNA822546	SAMN27191741	Gill	Tissue	BTO:0000518	SRP367153	RNA-Seq	Cyprinus carpio	NA	NA	NA	Mature	5946795670	5054784463	85	89.34
SRR18578434	PRJNA822546	SAMN27191740	Gill	Tissue	BTO:0000518	SRP367153	RNA-Seq	Cyprinus carpio	NA	NA	NA	Mature	5085100898	4526536470	89.02	87.44
SRR18578435	PRJNA822546	SAMN27191739	Gill	Tissue	BTO:0000518	SRP367153	RNA-Seq	Cyprinus carpio	NA	NA	NA	Mature	5444682456	4725033556	86.77	88.18
SRR18578436	PRJNA822546	SAMN27191738	Gill	Tissue	BTO:0000518	SRP367153	RNA-Seq	Cyprinus carpio	NA	NA	NA	Mature	5676619754	4964927381	87.48	88.43
SRR18578459	PRJNA822546	SAMN27191743	Gill	Tissue	BTO:0000518	SRP367153	RNA-Seq	Cyprinus carpio	NA	NA	NA	Mature	5551441292	4850316145	87.34	88.42
SRR18578460	PRJNA822546	SAMN27191742	Gill	Tissue	BTO:0000518	SRP367153	RNA-Seq	Cyprinus carpio	NA	NA	NA	Mature	5824201302	5078309144	87.19	88.53
SRR2517926	PRJNA296951	SAMN04112493	Gonad	Tissue	BTO:0000534	SRP064185	RNA-Seq	Cyprinus carpio	NA	NA	NA	NA	254203482	223731014	87.99	88.41
SRR2517927	PRJNA296951	SAMN04112496	Gonad	Tissue	BTO:0000534	SRP064185	RNA-Seq	Cyprinus carpio	NA	NA	NA	NA	70322166	61937614	88.06	86.56
SRR2517928	PRJNA296951	SAMN04112496	Gonad	Tissue	BTO:0000534	SRP064185	RNA-Seq	Cyprinus carpio	NA	NA	NA	NA	816031416	735229597	90.1	90.2
SRR2517942	PRJNA296951	SAMN04112417	Gut	Tissue	BTO:0000545	SRP064185	RNA-Seq	Cyprinus carpio	NA	NA	NA	NA	136330854	116881225	85.73	91.41
SRR5601348	PRJNA383604	SAMN07166458	Gut	Tissue	BTO:0000545	SRP107991	RNA-Seq	Cyprinus carpio	NA	NA	NA	Juvenile or prespawning Adult	7562272600	6779800134	89.63	93.61
SRR5601354	PRJNA383604	SAMN07166460	Gut	Tissue	BTO:0000545	SRP107991	RNA-Seq	Cyprinus carpio	NA	NA	NA	Juvenile or prespawning Adult	6875217800	5950427791	86.56	91.85
SRR5601355	PRJNA383604	SAMN07166459	Gut	Tissue	BTO:0000545	SRP107991	RNA-Seq	Cyprinus carpio	NA	NA	NA	Juvenile or prespawning Adult	7467228200	6715625518	89.91	78.91
SRR25511149	PRJNA1001950	SAMN36829893	Head Kidney	Cell line	BTO:0005189	SRP453249	RNA-Seq	Cyprinus carpio	NA	NA	NA	NA	6709777412	5894334520	87.85	90.78
SRR25511150	PRJNA1001950	SAMN36829894	Head Kidney	Cell line	BTO:0005189	SRP453249	RNA-Seq	Cyprinus carpio	NA	NA	NA	NA	11137704130	10049565757	90.26	91.84
SRR25511151	PRJNA1001950	SAMN36829895	Head Kidney	Cell line	BTO:0005189	SRP453249	RNA-Seq	Cyprinus carpio	NA	NA	NA	NA	15124142182	13509018564	89.33	90.93
SRR25511152	PRJNA1001950	SAMN36829896	Head Kidney	Cell line	BTO:0005189	SRP453249	RNA-Seq	Cyprinus carpio	NA	NA	NA	NA	22393969232	19134874147	85.47	92.5
SRR25511153	PRJNA1001950	SAMN36829897	Head Kidney	Cell line	BTO:0005189	SRP453249	RNA-Seq	Cyprinus carpio	NA	NA	NA	NA	13381580740	12083056666	90.3	92.51
SRR25511154	PRJNA1001950	SAMN36829898	Head Kidney	Cell line	BTO:0005189	SRP453249	RNA-Seq	Cyprinus carpio	NA	NA	NA	NA	16742214090	15023377540	89.73	90.89
SRR25511170	PRJNA1001950	SAMN36829914	Head Kidney	Cell line	BTO:0005189	SRP453249	RNA-Seq	Cyprinus carpio	NA	NA	NA	NA	14783062778	13125285439	88.78	93.67
SRR25511171	PRJNA1001950	SAMN36829915	Head Kidney	Cell line	BTO:0005189	SRP453249	RNA-Seq	Cyprinus carpio	NA	NA	NA	NA	13299463014	11895109442	89.44	94.1
SRR25511172	PRJNA1001950	SAMN36829916	Head Kidney	Cell line	BTO:0005189	SRP453249	RNA-Seq	Cyprinus carpio	NA	NA	NA	NA	17278734002	15069165722	87.23	93.15
SRR25511173	PRJNA1001950	SAMN36829917	Head Kidney	Cell line	BTO:0005189	SRP453249	RNA-Seq	Cyprinus carpio	NA	NA	NA	NA	11730401780	10377549853	88.45	92.61
SRR8380218	PRJNA510861	SAMN10617446	Head Kidney	Cell line	BTO:0005189	SRP174892	RNA-Seq	Cyprinus carpio	female	12 months	NA	NA	6654486300	5915430282	88.92	89.86
SRR7749910	PRJNA487094	SAMN09873688	Head Kidney	Cell line	BTO:0005189	SRP158718	RNA-Seq	Cyprinus carpio	NA	NA	NA	Juvenile	3082045400	2773814466	90	94.47
SRR7749911	PRJNA487094	SAMN09873686	Head Kidney	Cell line	BTO:0005189	SRP158718	RNA-Seq	Cyprinus carpio	NA	NA	NA	Juvenile	3157583800	2814975018	89.17	94.66
SRR7749912	PRJNA487094	SAMN09873687	Head Kidney	Cell line	BTO:0005189	SRP158718	RNA-Seq	Cyprinus carpio	NA	NA	NA	Juvenile	3199798200	2809820562	87.81	95.06
SRR7749913	PRJNA487094	SAMN09873684	Head Kidney	Cell line	BTO:0005189	SRP158718	RNA-Seq	Cyprinus carpio	NA	NA	NA	Juvenile	3221305800	2748109916	85.32	94.75
SRR7749914	PRJNA487094	SAMN09873685	Head Kidney	Cell line	BTO:0005189	SRP158718	RNA-Seq	Cyprinus carpio	NA	NA	NA	Juvenile	3170743000	2816043833	88.78	94.75
SRR7749915	PRJNA487094	SAMN09873682	Head Kidney	Cell line	BTO:0005189	SRP158718	RNA-Seq	Cyprinus carpio	NA	NA	NA	Juvenile	3160549800	2686460323	85	94.7
SRR7749916	PRJNA487094	SAMN09873683	Head Kidney	Cell line	BTO:0005189	SRP158718	RNA-Seq	Cyprinus carpio	NA	NA	NA	Juvenile	3064992000	2742652243	89.51	94.77
SRR7749917	PRJNA487094	SAMN09873680	Head Kidney	Cell line	BTO:0005189	SRP158718	RNA-Seq	Cyprinus carpio	NA	NA	NA	Juvenile	3355730800	2956634200	88.12	94.45
SRR7749918	PRJNA487094	SAMN09873681	Head Kidney	Cell line	BTO:0005189	SRP158718	RNA-Seq	Cyprinus carpio	NA	NA	NA	Juvenile	3374003600	2930211052	86.86	94.64
SRR7749919	PRJNA487094	SAMN09873678	Head Kidney	Cell line	BTO:0005189	SRP158718	RNA-Seq	Cyprinus carpio	NA	NA	NA	Juvenile	3823906000	3368631520	88.09	94.19
SRR7749920	PRJNA487094	SAMN09873679	Head Kidney	Cell line	BTO:0005189	SRP158718	RNA-Seq	Cyprinus carpio	NA	NA	NA	Juvenile	3467290800	3001232279	86.58	95.17
SRR7749921	PRJNA487094	SAMN09873676	Head Kidney	Cell line	BTO:0005189	SRP158718	RNA-Seq	Cyprinus carpio	NA	NA	NA	Juvenile	3612339200	3170873088	87.77	94.81
SRR7749922	PRJNA487094	SAMN09873677	Head Kidney	Cell line	BTO:0005189	SRP158718	RNA-Seq	Cyprinus carpio	NA	NA	NA	Juvenile	3798652200	3342838362	87.99	95.33
SRR7749923	PRJNA487094	SAMN09873674	Head Kidney	Cell line	BTO:0005189	SRP158718	RNA-Seq	Cyprinus carpio	NA	NA	NA	Juvenile	3460776000	3141235836	90.76	95.22
SRR7749924	PRJNA487094	SAMN09873675	Head Kidney	Cell line	BTO:0005189	SRP158718	RNA-Seq	Cyprinus carpio	NA	NA	NA	Juvenile	3269876000	2820394684	86.26	95.25
SRR18578453	PRJNA822546	SAMN27191749	Head Kidney	Cell line	BTO:0005189	SRP367153	RNA-Seq	Cyprinus carpio	NA	NA	NA	Mature	5833720922	5249409049	89.99	90.73
SRR18578454	PRJNA822546	SAMN27191748	Head Kidney	Cell line	BTO:0005189	SRP367153	RNA-Seq	Cyprinus carpio	NA	NA	NA	Mature	5639462102	4925280220	87.35	89.7
SRR18578455	PRJNA822546	SAMN27191747	Head Kidney	Cell line	BTO:0005189	SRP367153	RNA-Seq	Cyprinus carpio	NA	NA	NA	Mature	6052167172	5446605354	89.98	91.64
SRR18578456	PRJNA822546	SAMN27191746	Head Kidney	Cell line	BTO:0005189	SRP367153	RNA-Seq	Cyprinus carpio	NA	NA	NA	Mature	4995132502	4345765537	87	90.61
SRR18578457	PRJNA822546	SAMN27191745	Head Kidney	Cell line	BTO:0005189	SRP367153	RNA-Seq	Cyprinus carpio	NA	NA	NA	Mature	5867925602	5362902810	91.38	89.83
SRR18578458	PRJNA822546	SAMN27191744	Head Kidney	Cell line	BTO:0005189	SRP367153	RNA-Seq	Cyprinus carpio	NA	NA	NA	Mature	5810248080	4648196465	80	92.09
SRR2517955	PRJNA296951	SAMN04112430	Heart	Tissue	BTO:0000562	SRP064185	RNA-Seq	Cyprinus carpio	NA	NA	NA	NA	276166938	247654364	89.68	92.55
SRR2517956	PRJNA296951	SAMN04112431	Heart	Tissue	BTO:0000562	SRP064185	RNA-Seq	Cyprinus carpio	NA	NA	NA	NA	331135656	295900316	89.36	93.26
SRR8380201	PRJNA510861	SAMN10617448	Heart	Tissue	BTO:0000562	SRP174892	RNA-Seq	Cyprinus carpio	female	12 months	NA	NA	7651763100	6787976508	88.7	89.1
SRR2517929	PRJNA296951	SAMN04112497	Hepatopancreas	Tissue	BTO:0000597	SRP064185	RNA-Seq	Cyprinus carpio	NA	NA	NA	NA	116207274	97216151	83.69	91.45
SRR2517930	PRJNA296951	SAMN04112408	Hepatopancreas	Tissue	BTO:0000597	SRP064185	RNA-Seq	Cyprinus carpio	NA	NA	NA	NA	111592386	107126691	96	91.79
SRR2517931	PRJNA296951	SAMN04112409	Hepatopancreas	Tissue	BTO:0000597	SRP064185	RNA-Seq	Cyprinus carpio	NA	NA	NA	NA	132273090	116645637	88.18	91.48
SRR2517932	PRJNA296951	SAMN04112494	Hepatopancreas	Tissue	BTO:0000597	SRP064185	RNA-Seq	Cyprinus carpio	NA	NA	NA	NA	119042262	103796469	87.22	91.91
SRR2517933	PRJNA296951	SAMN04112495	Hepatopancreas	Tissue	BTO:0000597	SRP064185	RNA-Seq	Cyprinus carpio	NA	NA	NA	NA	129774192	107873838	83.13	91.75
SRR21245985	PRJNA873930	SAMN30508607	Hindgut	Tissue	BTO:0000510	SRP394385	RNA-Seq	Cyprinus carpio	NA	NA	NA	NA	7251330154	6160633029	84.96	91.53
SRR21245986	PRJNA873930	SAMN30508606	Hindgut	Tissue	BTO:0000510	SRP394385	RNA-Seq	Cyprinus carpio	NA	NA	NA	NA	7413925142	6197440069	83.59	91.15
SRR21245987	PRJNA873930	SAMN30508605	Hindgut	Tissue	BTO:0000510	SRP394385	RNA-Seq	Cyprinus carpio	NA	NA	NA	NA	8091628544	6730865920	83.19	91.55
SRR21245992	PRJNA873930	SAMN30508616	Hindgut	Tissue	BTO:0000510	SRP394385	RNA-Seq	Cyprinus carpio	NA	NA	NA	NA	7807940918	6553214388	83.94	88.15
SRR21245993	PRJNA873930	SAMN30508615	Hindgut	Tissue	BTO:0000510	SRP394385	RNA-Seq	Cyprinus carpio	NA	NA	NA	NA	8191626784	6880120782	84	91.61
SRR21245994	PRJNA873930	SAMN30508614	Hindgut	Tissue	BTO:0000510	SRP394385	RNA-Seq	Cyprinus carpio	NA	NA	NA	NA	7789068636	6517888823	83.72	90.97
SRR18578446	PRJNA822546	SAMN27191755	Intestine	Tissue	BTO:0000648	SRP367153	RNA-Seq	Cyprinus carpio	NA	NA	NA	Mature	6146731790	5192468932	84.48	88.37
SRR18578447	PRJNA822546	SAMN27191754	Intestine	Tissue	BTO:0000648	SRP367153	RNA-Seq	Cyprinus carpio	NA	NA	NA	Mature	6385357444	5372559218	84.12	87.75
SRR18578448	PRJNA822546	SAMN27191753	Intestine	Tissue	BTO:0000648	SRP367153	RNA-Seq	Cyprinus carpio	NA	NA	NA	Mature	5983173978	5001266151	83.59	88.95
SRR18578449	PRJNA822546	SAMN27191752	Intestine	Tissue	BTO:0000648	SRP367153	RNA-Seq	Cyprinus carpio	NA	NA	NA	Mature	5496088040	4567583260	83.11	87.82
SRR18578451	PRJNA822546	SAMN27191751	Intestine	Tissue	BTO:0000648	SRP367153	RNA-Seq	Cyprinus carpio	NA	NA	NA	Mature	5089088820	4196760378	82.46	90.53
SRR18578452	PRJNA822546	SAMN27191750	Intestine	Tissue	BTO:0000648	SRP367153	RNA-Seq	Cyprinus carpio	NA	NA	NA	Mature	4958333780	4128480462	83.26	89.01
SRR8380222	PRJNA510861	SAMN10617438	Intestine	Tissue	BTO:0000648	SRP174892	RNA-Seq	Cyprinus carpio	female	12 months	NA	NA	8789247600	7427857424	84.52	85.56
SRR2517894	PRJNA296951	SAMN04112465	Kidney	Tissue	BTO:0000671	SRP064185	RNA-Seq	Cyprinus carpio	NA	NA	NA	NA	397885170	333969869	83.95	79.3
SRR2517895	PRJNA296951	SAMN04112466	Kidney	Tissue	BTO:0000671	SRP064185	RNA-Seq	Cyprinus carpio	NA	NA	NA	NA	547543140	450433420	82.3	87.44
SRR2517896	PRJNA296951	SAMN04112472	Kidney	Tissue	BTO:0000671	SRP064185	RNA-Seq	Cyprinus carpio	NA	NA	NA	NA	407750508	340071930	83.41	80.9
SRR2517897	PRJNA296951	SAMN04112467	Kidney	Tissue	BTO:0000671	SRP064185	RNA-Seq	Cyprinus carpio	NA	NA	NA	NA	439350006	363571503	82.76	81.94
SRR2517908	PRJNA296951	SAMN04112479	Kidney	Tissue	BTO:0000671	SRP064185	RNA-Seq	Cyprinus carpio	NA	NA	NA	NA	558499470	467652500	83.74	68.41
SRR2517909	PRJNA296951	SAMN04112480	Kidney	Tissue	BTO:0000671	SRP064185	RNA-Seq	Cyprinus carpio	NA	NA	NA	NA	527969544	465463658	88.14	80.85
SRR2517910	PRJNA296951	SAMN04112481	Kidney	Tissue	BTO:0000671	SRP064185	RNA-Seq	Cyprinus carpio	NA	NA	NA	NA	538554492	451993768	83.97	72.4
SRR2517911	PRJNA296951	SAMN04112482	Kidney	Tissue	BTO:0000671	SRP064185	RNA-Seq	Cyprinus carpio	NA	NA	NA	NA	636039054	529034954	83.17	64.25
SRR8380225	PRJNA510861	SAMN10617445	Kidney	Tissue	BTO:0000671	SRP174892	RNA-Seq	Cyprinus carpio	female	12 months	NA	NA	7202122500	6017784075	83.58	87.04
SRR5601352	PRJNA383604	SAMN07166468	Kidney	Tissue	BTO:0000671	SRP107991	RNA-Seq	Cyprinus carpio	NA	NA	NA	Juvenile or prespawning Adult	7564458800	6488455270	85.79	95.5
SRR5601353	PRJNA383604	SAMN07166467	Kidney	Tissue	BTO:0000671	SRP107991	RNA-Seq	Cyprinus carpio	NA	NA	NA	Juvenile or prespawning Adult	6381785600	5102991352	79.94	95.2
SRR5601357	PRJNA383604	SAMN07166469	Kidney	Tissue	BTO:0000671	SRP107991	RNA-Seq	Cyprinus carpio	NA	NA	NA	Juvenile or prespawning Adult	7799614800	7005645616	89.83	95.01
SRR3214073	PRJNA314552	SAMN04537393	Kidney	Tissue	BTO:0000671	SRP071353	RNA-Seq	Cyprinus carpio	NA	NA	NA	Juvenile	2864515800	2342237034	81.75	92.21
SRR3214074	PRJNA314552	SAMN04537394	Kidney	Tissue	BTO:0000671	SRP071353	RNA-Seq	Cyprinus carpio	NA	NA	NA	Juvenile	3130935800	2678749140	85.52	93.56
SRR3214075	PRJNA314552	SAMN04537403	Kidney	Tissue	BTO:0000671	SRP071353	RNA-Seq	Cyprinus carpio	NA	NA	NA	Juvenile	3140172100	2764951548	88.04	92.76
SRR3214076	PRJNA314552	SAMN04537404	Kidney	Tissue	BTO:0000671	SRP071353	RNA-Seq	Cyprinus carpio	NA	NA	NA	Juvenile	3607498500	3080326794	85.39	92.83
SRR3214077	PRJNA314552	SAMN04537395	Kidney	Tissue	BTO:0000671	SRP071353	RNA-Seq	Cyprinus carpio	NA	NA	NA	Juvenile	3380298500	2890784330	85.54	93.92
SRR3214078	PRJNA314552	SAMN04537396	Kidney	Tissue	BTO:0000671	SRP071353	RNA-Seq	Cyprinus carpio	NA	NA	NA	Juvenile	3301446200	2869276976	86.92	93.54
SRR3214079	PRJNA314552	SAMN04537397	Kidney	Tissue	BTO:0000671	SRP071353	RNA-Seq	Cyprinus carpio	NA	NA	NA	Juvenile	3269901600	2737114356	83.75	92.29
SRR3214080	PRJNA314552	SAMN04537398	Kidney	Tissue	BTO:0000671	SRP071353	RNA-Seq	Cyprinus carpio	NA	NA	NA	Juvenile	3194012100	2831290848	88.65	93.45
SRR3214081	PRJNA314552	SAMN04537399	Kidney	Tissue	BTO:0000671	SRP071353	RNA-Seq	Cyprinus carpio	NA	NA	NA	Juvenile	3324358600	2986929752	89.83	93.09
SRR3214082	PRJNA314552	SAMN04537400	Kidney	Tissue	BTO:0000671	SRP071353	RNA-Seq	Cyprinus carpio	NA	NA	NA	Juvenile	3393372000	2889296148	85.16	94.01
SRR3214083	PRJNA314552	SAMN04537401	Kidney	Tissue	BTO:0000671	SRP071353	RNA-Seq	Cyprinus carpio	NA	NA	NA	Juvenile	3205004900	2721209162	84.9	93.99
SRR3214084	PRJNA314552	SAMN04537402	Kidney	Tissue	BTO:0000671	SRP071353	RNA-Seq	Cyprinus carpio	NA	NA	NA	Juvenile	3259140600	2894972304	88.84	78.11
SRR18578440	PRJNA822546	SAMN27191761	Liver	Tissue	BTO:0000759	SRP367153	RNA-Seq	Cyprinus carpio	NA	NA	NA	Mature	6203427238	5090864446	82.08	91.3
SRR18578441	PRJNA822546	SAMN27191760	Liver	Tissue	BTO:0000759	SRP367153	RNA-Seq	Cyprinus carpio	NA	NA	NA	Mature	5848659250	4934985100	84.37	89.08
SRR18578442	PRJNA822546	SAMN27191759	Liver	Tissue	BTO:0000759	SRP367153	RNA-Seq	Cyprinus carpio	NA	NA	NA	Mature	5865780068	4869990856	83.01	91.81
SRR18578443	PRJNA822546	SAMN27191758	Liver	Tissue	BTO:0000759	SRP367153	RNA-Seq	Cyprinus carpio	NA	NA	NA	Mature	5586592852	4718171473	84.47	90.68
SRR18578444	PRJNA822546	SAMN27191757	Liver	Tissue	BTO:0000759	SRP367153	RNA-Seq	Cyprinus carpio	NA	NA	NA	Mature	5302583322	4608263998	86.94	89.53
SRR18578445	PRJNA822546	SAMN27191756	Liver	Tissue	BTO:0000759	SRP367153	RNA-Seq	Cyprinus carpio	NA	NA	NA	Mature	5517753562	4639906803	84.1	91.42
SRR8380223	PRJNA510861	SAMN10617439	Liver	Tissue	BTO:0000759	SRP174892	RNA-Seq	Cyprinus carpio	female	12 months	NA	NA	7626363300	6704299674	87.89	87.85
SRR8457182	PRJNA515924	SAMN10775119	Liver	Tissue	BTO:0000759	SRP180335	RNA-Seq	Cyprinus carpio	NA	NA	NA	NA	2969861850	2471780634	83.2	90.43
SRR8457183	PRJNA515924	SAMN10775127	Liver	Tissue	BTO:0000759	SRP180335	RNA-Seq	Cyprinus carpio	NA	NA	NA	NA	3184843650	2602709807	81.74	90.05
SRR8457184	PRJNA515924	SAMN10775126	Liver	Tissue	BTO:0000759	SRP180335	RNA-Seq	Cyprinus carpio	NA	NA	NA	NA	3270457950	2846485670	87.04	90.86
SRR8457185	PRJNA515924	SAMN10775125	Liver	Tissue	BTO:0000759	SRP180335	RNA-Seq	Cyprinus carpio	NA	NA	NA	NA	3254013450	2688651169	82.64	89.94
SRR8457186	PRJNA515924	SAMN10775124	Liver	Tissue	BTO:0000759	SRP180335	RNA-Seq	Cyprinus carpio	NA	NA	NA	NA	3156262650	2762176872	87.51	91.05
SRR8457187	PRJNA515924	SAMN10775123	Liver	Tissue	BTO:0000759	SRP180335	RNA-Seq	Cyprinus carpio	NA	NA	NA	NA	3022110900	2568984627	85	88.46
SRR8457188	PRJNA515924	SAMN10775122	Liver	Tissue	BTO:0000759	SRP180335	RNA-Seq	Cyprinus carpio	NA	NA	NA	NA	3327041550	2873005678	86.34	90.05
SRR8457189	PRJNA515924	SAMN10775121	Liver	Tissue	BTO:0000759	SRP180335	RNA-Seq	Cyprinus carpio	NA	NA	NA	NA	3331685550	2938308015	88.18	90.6
SRR8457190	PRJNA515924	SAMN10775120	Liver	Tissue	BTO:0000759	SRP180335	RNA-Seq	Cyprinus carpio	NA	NA	NA	NA	3131248650	2620284864	83.69	89.23
SRR2357568	PRJNA295340	SAMN04046234	Liver	Tissue	BTO:0000759	SRP063635	RNA-Seq	Cyprinus carpio	pooled male and female	6-Month-Old	NA	NA	3754628439	3240973780	86.32	78.62
SRR2357588	PRJNA295340	SAMN04046234	Liver	Tissue	BTO:0000759	SRP063635	RNA-Seq	Cyprinus carpio	pooled male and female	6-Month-Old	NA	NA	3754628439	3086515320	82.21	77.86
SRR2357589	PRJNA295340	SAMN04046236	Liver	Tissue	BTO:0000759	SRP063635	RNA-Seq	Cyprinus carpio	pooled male and female	6-Month-Old	NA	NA	3193940071	2704389011	84.69	79.06
SRR2357620	PRJNA295340	SAMN04046236	Liver	Tissue	BTO:0000759	SRP063635	RNA-Seq	Cyprinus carpio	pooled male and female	6-Month-Old	NA	NA	3193940071	2929423866	91.7	77.99
SRR2357621	PRJNA295340	SAMN04046237	Liver	Tissue	BTO:0000759	SRP063635	RNA-Seq	Cyprinus carpio	pooled male and female	6-Month-Old	NA	NA	3471760894	2899403175	83.56	75.54
SRR2357622	PRJNA295340	SAMN04046237	Liver	Tissue	BTO:0000759	SRP063635	RNA-Seq	Cyprinus carpio	pooled male and female	6-Month-Old	NA	NA	3471760894	3156307807	90.9	73.89
SRR2357623	PRJNA295340	SAMN04046239	Liver	Tissue	BTO:0000759	SRP063635	RNA-Seq	Cyprinus carpio	pooled male and female	6-Month-Old	NA	NA	5552402276	4625276398	83.28	78.37
SRR2357650	PRJNA295340	SAMN04046239	Liver	Tissue	BTO:0000759	SRP063635	RNA-Seq	Cyprinus carpio	pooled male and female	6-Month-Old	NA	NA	5552402276	4799665958	86.41	76.72
SRR20664565	PRJNA862684	SAMN29988352	Liver	Tissue	BTO:0000759	SRP388333	RNA-Seq	Cyprinus carpio	NA	20-Month	NA	NA	7845075000	6523228311	83.15	93.73
SRR20664566	PRJNA862684	SAMN29988351	Liver	Tissue	BTO:0000759	SRP388333	RNA-Seq	Cyprinus carpio	NA	20-Month	NA	NA	7974455400	6940029864	87.03	95.04
SRR20664567	PRJNA862684	SAMN29988350	Liver	Tissue	BTO:0000759	SRP388333	RNA-Seq	Cyprinus carpio	NA	20-Month	NA	NA	7513624800	6226312315	82.88	94.64
SRR20664568	PRJNA862684	SAMN29988349	Liver	Tissue	BTO:0000759	SRP388333	RNA-Seq	Cyprinus carpio	NA	20-Month	NA	NA	7819089300	7101177282	90.82	92.78
SRR20664571	PRJNA862684	SAMN29988348	Liver	Tissue	BTO:0000759	SRP388333	RNA-Seq	Cyprinus carpio	NA	20-Month	NA	NA	7378236000	6223298202	84.34	93.31
SRR20664572	PRJNA862684	SAMN29988347	Liver	Tissue	BTO:0000759	SRP388333	RNA-Seq	Cyprinus carpio	NA	20-Month	NA	NA	8478993600	7087133897	83.59	91.61
SRR26329359	PRJNA1026304	SAMN37736837	Liver	Tissue	BTO:0000759	SRP465305	RNA-Seq	Cyprinus carpio	NA	0.5 Year	NA	NA	6691818378	5903851854	88.25	90.45
SRR26329360	PRJNA1026304	SAMN37736836	Liver	Tissue	BTO:0000759	SRP465305	RNA-Seq	Cyprinus carpio	NA	0.5 Year	NA	NA	7023023288	6100139514	86.84	92.07
SRR26329361	PRJNA1026304	SAMN37736835	Liver	Tissue	BTO:0000759	SRP465305	RNA-Seq	Cyprinus carpio	NA	0.5 Year	NA	NA	6594135874	5275309399	80	89.39
SRR26329362	PRJNA1026304	SAMN37736834	Liver	Tissue	BTO:0000759	SRP465305	RNA-Seq	Cyprinus carpio	NA	0.5 Year	NA	NA	7523639930	6561110618	87.17	89.5
SRR26329363	PRJNA1026304	SAMN37736833	Liver	Tissue	BTO:0000759	SRP465305	RNA-Seq	Cyprinus carpio	NA	0.5 Year	NA	NA	7961329738	6708550273	84.25	92.91
SRR26329364	PRJNA1026304	SAMN37736832	Liver	Tissue	BTO:0000759	SRP465305	RNA-Seq	Cyprinus carpio	NA	0.5 Year	NA	NA	7206349368	6197010816	85.99	88.88
SRR24464097	PRJNA970130	SAMN34995152	Liver	Tissue	BTO:0000759	SRP436425	RNA-Seq	Cyprinus carpio	NA	NA	NA	Adult	2575586230	2109332005	81.88	83.43
SRR21901367	PRJNA889451	SAMN31245734	Liver	Tissue	BTO:0000759	SRP402548	RNA-Seq	Cyprinus carpio	female	3 months Old	melatonin	Juvenile fish	7898263800	7048430094	89.23	89.29
SRR21901368	PRJNA889451	SAMN31245733	Liver	Tissue	BTO:0000759	SRP402548	RNA-Seq	Cyprinus carpio	male	3 months Old	melatonin	Juvenile fish	6911133900	5921733216	85.69	86.98
SRR21901369	PRJNA889451	SAMN31245732	Liver	Tissue	BTO:0000759	SRP402548	RNA-Seq	Cyprinus carpio	female	3 months Old	melatonin	Juvenile fish	7050836100	6193376084	87.82	87.91
SRR21901370	PRJNA889451	SAMN31245731	Liver	Tissue	BTO:0000759	SRP402548	RNA-Seq	Cyprinus carpio	male	3 months Old	shading	Juvenile fish	6502700400	5267198792	81	90.8
SRR21901371	PRJNA889451	SAMN31245730	Liver	Tissue	BTO:0000759	SRP402548	RNA-Seq	Cyprinus carpio	female	3 months Old	shading	Juvenile fish	6759738600	5832671919	86.28	86.76
SRR21901372	PRJNA889451	SAMN31245729	Liver	Tissue	BTO:0000759	SRP402548	RNA-Seq	Cyprinus carpio	female	3 months Old	shading	Juvenile fish	6634532100	5477674092	82.56	88.91
SRR21901373	PRJNA889451	SAMN31245728	Liver	Tissue	BTO:0000759	SRP402548	RNA-Seq	Cyprinus carpio	male	3 months Old	untreated	Juvenile fish	6801969000	5997625560	88.17	89.29
SRR21901374	PRJNA889451	SAMN31245727	Liver	Tissue	BTO:0000759	SRP402548	RNA-Seq	Cyprinus carpio	male	3 months Old	untreated	Juvenile fish	6184997400	5520042546	89.24	85.94
SRR21901375	PRJNA889451	SAMN31245726	Liver	Tissue	BTO:0000759	SRP402548	RNA-Seq	Cyprinus carpio	female	3 months Old	untreated	Juvenile fish	6986480400	5698690235	81.59	88.37
SRR24464098	PRJNA970130	SAMN34995151	Liver	Tissue	BTO:0000759	SRP436425	RNA-Seq	Cyprinus carpio	NA	NA	NA	Adult	1424358628	1218010211	85.52	73.58
SRR24464099	PRJNA970130	SAMN34995149	Liver	Tissue	BTO:0000759	SRP436425	RNA-Seq	Cyprinus carpio	NA	NA	NA	Adult	1732131380	1412327801	81.54	89.51
SRR24464100	PRJNA970130	SAMN34995148	Liver	Tissue	BTO:0000759	SRP436425	RNA-Seq	Cyprinus carpio	NA	NA	NA	Adult	1477778106	1217490577	82.4	90.22
SRR2517884	PRJNA296951	SAMN04112455	Muscle	Tissue	BTO:0000887	SRP064185	RNA-Seq	Cyprinus carpio	NA	NA	NA	NA	335951178	279296845	83.11	88.68
SRR2517885	PRJNA296951	SAMN04112456	Muscle	Tissue	BTO:0000887	SRP064185	RNA-Seq	Cyprinus carpio	NA	NA	NA	NA	2034889494	1749651577	85.98	89.54
SRR2517886	PRJNA296951	SAMN04112457	Muscle	Tissue	BTO:0000887	SRP064185	RNA-Seq	Cyprinus carpio	NA	NA	NA	NA	366476616	308727687	84.28	88.46
SRR2517887	PRJNA296951	SAMN04112458	Muscle	Tissue	BTO:0000887	SRP064185	RNA-Seq	Cyprinus carpio	NA	NA	NA	NA	779696058	671189522	86.06	88.06
SRR2517888	PRJNA296951	SAMN04112459	Muscle	Tissue	BTO:0000887	SRP064185	RNA-Seq	Cyprinus carpio	NA	NA	NA	NA	437912826	362237000	82.74	88.53
SRR2517889	PRJNA296951	SAMN04112460	Muscle	Tissue	BTO:0000887	SRP064185	RNA-Seq	Cyprinus carpio	NA	NA	NA	NA	1216450572	1063894929	87.46	83.66
SRR2517890	PRJNA296951	SAMN04112461	Muscle	Tissue	BTO:0000887	SRP064185	RNA-Seq	Cyprinus carpio	NA	NA	NA	NA	438103158	393054792	89.75	85.12
SRR2517891	PRJNA296951	SAMN04112462	Muscle	Tissue	BTO:0000887	SRP064185	RNA-Seq	Cyprinus carpio	NA	NA	NA	NA	262703754	229978900	87.55	82.09
SRR2517892	PRJNA296951	SAMN04112463	Muscle	Tissue	BTO:0000887	SRP064185	RNA-Seq	Cyprinus carpio	NA	NA	NA	NA	390342576	319066473	81.73	87.45
SRR2517893	PRJNA296951	SAMN04112464	Muscle	Tissue	BTO:0000887	SRP064185	RNA-Seq	Cyprinus carpio	NA	NA	NA	NA	369731130	326228273	88.22	86.15
SRR8380220	PRJNA510861	SAMN10617440	Muscle	Tissue	BTO:0000887	SRP174892	RNA-Seq	Cyprinus carpio	female	12 months	NA	NA	6979688700	6194113224	88.73	91.86
SRR15571376	PRJNA757143	SAMN20934532	Muscle	Tissue	BTO:0000887	SRP333802	RNA-Seq	Cyprinus carpio	NA	20-Month	NA	NA	9096776400	7577436069	83.3	94.28
SRR15571377	PRJNA757143	SAMN20934531	Muscle	Tissue	BTO:0000887	SRP333802	RNA-Seq	Cyprinus carpio	NA	20-Month	NA	NA	7922966400	7117165730	89.82	94.93
SRR15571378	PRJNA757143	SAMN20934530	Muscle	Tissue	BTO:0000887	SRP333802	RNA-Seq	Cyprinus carpio	NA	20-Month	NA	NA	7293374700	6139364388	84.18	94.46
SRR15571379	PRJNA757143	SAMN20934529	Muscle	Tissue	BTO:0000887	SRP333802	RNA-Seq	Cyprinus carpio	NA	20-Month	NA	NA	8315796300	7114328712	85.54	94.78
SRR15571380	PRJNA757143	SAMN20934528	Muscle	Tissue	BTO:0000887	SRP333802	RNA-Seq	Cyprinus carpio	NA	20-Month	NA	NA	8900704200	7768071752	87.3	94.67
SRR15571381	PRJNA757143	SAMN20934527	Muscle	Tissue	BTO:0000887	SRP333802	RNA-Seq	Cyprinus carpio	NA	20-Month	NA	NA	8802141000	7217742948	82.03	94.16
SRR3929736	PRJNA329455	SAMN05413040	Muscle	Tissue	BTO:0000887	SRP078896	RNA-Seq	Cyprinus carpio	NA	Eight Month Old	NA	NA	6108549750	5456079870	89.32	96.04
SRR3929737	PRJNA329455	SAMN05413041	Muscle	Tissue	BTO:0000887	SRP078896	RNA-Seq	Cyprinus carpio	NA	Eight Month Old	NA	NA	6186849500	5331984345	86.16	95.87
SRR3929738	PRJNA329455	SAMN05413042	Muscle	Tissue	BTO:0000887	SRP078896	RNA-Seq	Cyprinus carpio	NA	Eight Month Old	NA	NA	6444274250	5684617170	88.22	95.97
SRR8712982	PRJNA523488	SAMN10979672	Muscle	Tissue	BTO:0000887	SRP188171	RNA-Seq	Cyprinus carpio	male	2 Year Old	NA	NA	11663580412	10088850763	86.54	90.04
SRR8712984	PRJNA523488	SAMN10979672	Muscle	Tissue	BTO:0000887	SRP188171	RNA-Seq	Cyprinus carpio	male	2 Year Old	NA	NA	10735960865	8723487911	81.27	89.68
SRR8712985	PRJNA523488	SAMN10979672	Muscle	Tissue	BTO:0000887	SRP188171	RNA-Seq	Cyprinus carpio	male	2 Year Old	NA	NA	11318162870	9868683080	87.18	89.95
SRR6875310	PRJNA439680	SAMN08767162	Ovary	Tissue	BTO:0000975	SRP136183	RNA-Seq	Cyprinus carpio	NA	NA	NA	NA	1296783136	1115046848	85.98	91.86
SRR26895220	PRJNA1043394	SAMN38338792	Ovary	Tissue	BTO:0000975	SRP473150	RNA-Seq	Cyprinus carpio	female	190 Dph	MV Biological duplication-3	NA	6293082900	5172302190	82.2	90.2
SRR26895221	PRJNA1043394	SAMN38338791	Ovary	Tissue	BTO:0000975	SRP473150	RNA-Seq	Cyprinus carpio	female	190 Dph	MV Biological duplication-2	NA	6102886200	5058648360	82.9	90.13
SRR26895222	PRJNA1043394	SAMN38338790	Ovary	Tissue	BTO:0000975	SRP473150	RNA-Seq	Cyprinus carpio	female	190 Dph	MV Biological duplication-1	NA	6262307100	5323056543	85	90.16
SRR26895223	PRJNA1043394	SAMN38338789	Ovary	Tissue	BTO:0000975	SRP473150	RNA-Seq	Cyprinus carpio	female	160 Dph	PV Biological duplication-3	NA	6890049600	6105794640	88.62	90.15
SRR26895224	PRJNA1043394	SAMN38338788	Ovary	Tissue	BTO:0000975	SRP473150	RNA-Seq	Cyprinus carpio	female	160 Dph	PV Biological duplication-2	NA	8196604800	6719239872	82	90.11
SRR26895225	PRJNA1043394	SAMN38338787	Ovary	Tissue	BTO:0000975	SRP473150	RNA-Seq	Cyprinus carpio	female	160 Dph	PV Biological duplication-1	NA	7098516900	6155817982	86.74	90.81
SRR26895226	PRJNA1043394	SAMN38338786	Ovary	Tissue	BTO:0000975	SRP473150	RNA-Seq	Cyprinus carpio	female	130Dph	PG Biological duplication-3	NA	6479660100	5783287731	89.23	89.94
SRR26895227	PRJNA1043394	SAMN38338785	Ovary	Tissue	BTO:0000975	SRP473150	RNA-Seq	Cyprinus carpio	female	130Dph	PG Biological duplication-2	NA	6871241400	5897953098	85.81	90.12
SRR26895228	PRJNA1043394	SAMN38338784	Ovary	Tissue	BTO:0000975	SRP473150	RNA-Seq	Cyprinus carpio	female	130Dph	PG Biological duplication-1	NA	6080114700	5057704575	83.18	90.9
SRR8380200	PRJNA510861	SAMN10617449	Ovary	Tissue	BTO:0000975	SRP174892	RNA-Seq	Cyprinus carpio	female	12 months	NA	NA	6752249700	6083752722	90.1	87.77
SRR2517912	PRJNA296951	SAMN04112483	Skin	Tissue	BTO:0001253	SRP064185	RNA-Seq	Cyprinus carpio	NA	NA	NA	NA	462803682	395869161	85.54	78.57
SRR2517913	PRJNA296951	SAMN04112484	Skin	Tissue	BTO:0001253	SRP064185	RNA-Seq	Cyprinus carpio	NA	NA	NA	NA	438330006	370821605	84.6	78.97
SRR2517914	PRJNA296951	SAMN04112485	Skin	Tissue	BTO:0001253	SRP064185	RNA-Seq	Cyprinus carpio	NA	NA	NA	NA	475158126	400139846	84.19	74.84
SRR2517915	PRJNA296951	SAMN04112486	Skin	Tissue	BTO:0001253	SRP064185	RNA-Seq	Cyprinus carpio	NA	NA	NA	NA	117969936	97545347	82.7	90.26
SRR2517916	PRJNA296951	SAMN04112487	Skin	Tissue	BTO:0001253	SRP064185	RNA-Seq	Cyprinus carpio	NA	NA	NA	NA	84332682	71638049	84.95	89.75
SRR2517917	PRJNA296951	SAMN04112487	Skin	Tissue	BTO:0001253	SRP064185	RNA-Seq	Cyprinus carpio	NA	NA	NA	NA	1051306044	913878278	86.92	92.35
SRR2517918	PRJNA296951	SAMN04112488	Skin	Tissue	BTO:0001253	SRP064185	RNA-Seq	Cyprinus carpio	NA	NA	NA	NA	88674006	72066685	81.3	90.16
SRR2517919	PRJNA296951	SAMN04112488	Skin	Tissue	BTO:0001253	SRP064185	RNA-Seq	Cyprinus carpio	NA	NA	NA	NA	877302102	734617744	83.75	92.31
SRR2517920	PRJNA296951	SAMN04112489	Skin	Tissue	BTO:0001253	SRP064185	RNA-Seq	Cyprinus carpio	NA	NA	NA	NA	89852004	78295683	87.14	90.38
SRR2517921	PRJNA296951	SAMN04112489	Skin	Tissue	BTO:0001253	SRP064185	RNA-Seq	Cyprinus carpio	NA	NA	NA	NA	606888678	518081278	85.36	92.35
SRR2517922	PRJNA296951	SAMN04112490	Skin	Tissue	BTO:0001253	SRP064185	RNA-Seq	Cyprinus carpio	NA	NA	NA	NA	104220030	90175226	86.54	90.33
SRR2517923	PRJNA296951	SAMN04112491	Skin	Tissue	BTO:0001253	SRP064185	RNA-Seq	Cyprinus carpio	NA	NA	NA	NA	112388190	90264912	80.33	90.48
SRR2517924	PRJNA296951	SAMN04112492	Skin	Tissue	BTO:0001253	SRP064185	RNA-Seq	Cyprinus carpio	NA	NA	NA	NA	51676566	42792889	82.81	89.65
SRR2517925	PRJNA296951	SAMN04112492	Skin	Tissue	BTO:0001253	SRP064185	RNA-Seq	Cyprinus carpio	NA	NA	NA	NA	891540894	788005190	88.39	92.43
SRR8380227	PRJNA510861	SAMN10617443	Skin	Tissue	BTO:0001253	SRP174892	RNA-Seq	Cyprinus carpio	female	12 months	NA	NA	8366993700	6900931848	82.49	86.02
SRR5601334	PRJNA383604	SAMN07166466	Skin	Tissue	BTO:0001253	SRP107991	RNA-Seq	Cyprinus carpio	NA	NA	NA	Juvenile or prespawning Adult	6838413400	5637516988	82.42	97.34
SRR5601335	PRJNA383604	SAMN07166465	Skin	Tissue	BTO:0001253	SRP107991	RNA-Seq	Cyprinus carpio	NA	NA	NA	Juvenile or prespawning Adult	7273321800	6161995976	84.7	97.18
SRR5601356	PRJNA383604	SAMN07166464	Skin	Tissue	BTO:0001253	SRP107991	RNA-Seq	Cyprinus carpio	NA	NA	NA	Juvenile or prespawning Adult	6312887800	5309531852	84.11	96.58
SRR2290966	PRJNA281269	SAMN04038501	Skin	Tissue	BTO:0001253	SRP057507	RNA-Seq	Cyprinus carpio	NA	1-Year	NA	NA	5669627324	4952887661	87.38	93.4
SRR2290967	PRJNA281269	SAMN04038501	Skin	Tissue	BTO:0001253	SRP057507	RNA-Seq	Cyprinus carpio	NA	1-Year	NA	NA	4799253158	4135317499	86.17	93
SRR2290968	PRJNA281269	SAMN04038501	Skin	Tissue	BTO:0001253	SRP057507	RNA-Seq	Cyprinus carpio	NA	1-Year	NA	NA	5985213944	5327271735	89	93.36
SRR2290969	PRJNA281269	SAMN04038501	Skin	Tissue	BTO:0001253	SRP057507	RNA-Seq	Cyprinus carpio	NA	1-Year	NA	NA	7810059522	6812444989	87.25	93.18
SRR2290970	PRJNA281269	SAMN04038501	Skin	Tissue	BTO:0001253	SRP057507	RNA-Seq	Cyprinus carpio	NA	1-Year	NA	NA	8534301232	7144782657	83.72	93.12
SRR2290971	PRJNA281269	SAMN04038501	Skin	Tissue	BTO:0001253	SRP057507	RNA-Seq	Cyprinus carpio	NA	1-Year	NA	NA	4966822662	4334189811	87.25	91.54
SRR2290972	PRJNA281269	SAMN04038501	Skin	Tissue	BTO:0001253	SRP057507	RNA-Seq	Cyprinus carpio	NA	1-Year	NA	NA	4174534626	3462632831	82.94	88.41
SRR2290973	PRJNA281269	SAMN04038501	Skin	Tissue	BTO:0001253	SRP057507	RNA-Seq	Cyprinus carpio	NA	1-Year	NA	NA	5292093768	4389657374	82.98	88.21
SRR12640126	PRJNA663413	SAMN16123999	Spleen	Tissue	BTO:0001281	SRP282381	RNA-Seq	Cyprinus carpio	pooled male and female	Six Month	NA	NA	8839622144	7806747087	88.29	88.42
SRR12640129	PRJNA663413	SAMN16123996	Spleen	Tissue	BTO:0001281	SRP282381	RNA-Seq	Cyprinus carpio	pooled male and female	Six Month	NA	NA	8073042256	7184416365	89	88.27
SRR12640130	PRJNA663413	SAMN16123995	Spleen	Tissue	BTO:0001281	SRP282381	RNA-Seq	Cyprinus carpio	pooled male and female	Six Month	NA	NA	7835296380	6676640740	85.2	88.07
SRR12640131	PRJNA663413	SAMN16123994	Spleen	Tissue	BTO:0001281	SRP282381	RNA-Seq	Cyprinus carpio	pooled male and female	Six Month	NA	NA	7346942146	6437300389	87.63	88.01
SRR2517934	PRJNA296951	SAMN04112410	Spleen	Tissue	BTO:0001281	SRP064185	RNA-Seq	Cyprinus carpio	NA	NA	NA	NA	194845500	166516650	85.46	91.76
SRR2517935	PRJNA296951	SAMN04112411	Spleen	Tissue	BTO:0001281	SRP064185	RNA-Seq	Cyprinus carpio	NA	NA	NA	NA	237580236	202940800	85.41	92.28
SRR2517936	PRJNA296951	SAMN04112412	Spleen	Tissue	BTO:0001281	SRP064185	RNA-Seq	Cyprinus carpio	NA	NA	NA	NA	148864512	121529417	81.63	94.19
SRR2517937	PRJNA296951	SAMN04112413	Spleen	Tissue	BTO:0001281	SRP064185	RNA-Seq	Cyprinus carpio	NA	NA	NA	NA	85477428	69891391	81.78	94.02
SRR2517938	PRJNA296951	SAMN04112413	Spleen	Tissue	BTO:0001281	SRP064185	RNA-Seq	Cyprinus carpio	NA	NA	NA	NA	648275688	531913067	82.04	94.89
SRR8380226	PRJNA510861	SAMN10617442	Spleen	Tissue	BTO:0001281	SRP174892	RNA-Seq	Cyprinus carpio	female	12 months	NA	NA	7439499900	6512225391	87.54	85.74
SRR12640127	PRJNA663413	SAMN16123998	Spleen	Tissue	BTO:0001281	SRP282381	RNA-Seq	Cyprinus carpio	pooled male and female	Six Month	NA	NA	8043330590	6716363468	83.51	88.57
SRR12640128	PRJNA663413	SAMN16123997	Spleen	Tissue	BTO:0001281	SRP282381	RNA-Seq	Cyprinus carpio	pooled male and female	Six Month	NA	NA	7673033290	6756072955	88.06	88.13
SRR2517939	PRJNA296951	SAMN04112414	Swim Bladder	Tissue	BTO:0001607	SRP064185	RNA-Seq	Cyprinus carpio	NA	NA	NA	NA	154975638	128576533	82.98	91.27
SRR2517882	PRJNA296951	SAMN04112453	Tail	Tissue	BTO:0001348	SRP064185	RNA-Seq	Cyprinus carpio	NA	NA	NA	NA	865529772	706871541	81.64	84.5
SRR2517883	PRJNA296951	SAMN04112454	Tail	Tissue	BTO:0001348	SRP064185	RNA-Seq	Cyprinus carpio	NA	NA	NA	NA	678410976	598514798	88.23	84.1
SRR6875309	PRJNA439680	SAMN08767163	Testis	Tissue	BTO:0001363	SRP136183	RNA-Seq	Cyprinus carpio	NA	NA	NA	NA	1130224272	1016602148	89.97	89.62
SRR2517904	PRJNA296951	SAMN04112475	Thymus	Tissue	BTO:0001374	SRP064185	RNA-Seq	Cyprinus carpio	NA	NA	NA	NA	541785852	467999964	86.38	85.31
SRR2517905	PRJNA296951	SAMN04112476	Thymus	Tissue	BTO:0001374	SRP064185	RNA-Seq	Cyprinus carpio	NA	NA	NA	NA	359021130	312846843	87.15	84.93
SRR2517906	PRJNA296951	SAMN04112477	Thymus	Tissue	BTO:0001374	SRP064185	RNA-Seq	Cyprinus carpio	NA	NA	NA	NA	392078004	342183783	87.28	87.34
SRR2517907	PRJNA296951	SAMN04112478	Thymus	Tissue	BTO:0001374	SRP064185	RNA-Seq	Cyprinus carpio	NA	NA	NA	NA	494732334	416758285	84.24	86.89
SRR6003546	PRJNA401304	SAMN07602342	Brain	Tissue	BTO:0000142	SRP116762	RNA-Seq	Labeo rohita	Female	2 Years	NA	Adult	7563988980	6396650631	84.57	95.62
SRR6003547	PRJNA401304	SAMN07602341	Brain	Tissue	BTO:0000142	SRP116762	RNA-Seq	Labeo rohita	Female	2 Years	NA	Adult	7618630586	6604401065	86.69	96.46
SRR20601653	PRJNA853878	SAMN29932462	Brain	Tissue	BTO:0000142	SRP384125	RNA-Seq	Labeo rohita	NA	4 months	NA	NA	1885575063	1620732304	85.96	84.17
SRR20601654	PRJNA853878	SAMN29932461	Brain	Tissue	BTO:0000142	SRP384125	RNA-Seq	Labeo rohita	NA	4 months	NA	NA	3008159798	2557921032	85.04	71.86
SRR20601655	PRJNA853878	SAMN29932460	Brain	Tissue	BTO:0000142	SRP384125	RNA-Seq	Labeo rohita	NA	4 months	NA	NA	1604950891	1326061171	82.63	83.93
SRR20601656	PRJNA853878	SAMN29932459	Brain	Tissue	BTO:0000142	SRP384125	RNA-Seq	Labeo rohita	NA	4 months	NA	NA	1792587616	1472641813	82.16	69.46
SRR23339890	PRJNA853878	SAMN33061810	Gill	Tissue	BTO:0000518	SRP384125	RNA-Seq	Labeo rohita	NA	4 months	NA	NA	1742754041	1459722767	83.79	90.42
SRR23339891	PRJNA853878	SAMN33061809	Gill	Tissue	BTO:0000518	SRP384125	RNA-Seq	Labeo rohita	NA	4 months	NA	NA	1572092603	1336569312	85	85.26
SRR23339892	PRJNA853878	SAMN33061808	Gill	Tissue	BTO:0000518	SRP384125	RNA-Seq	Labeo rohita	NA	4 months	NA	NA	1690221264	1454573974	86.05	67.04
SRR23339893	PRJNA853878	SAMN33061807	Gill	Tissue	BTO:0000518	SRP384125	RNA-Seq	Labeo rohita	NA	4 months	NA	NA	1114927990	909447271	81.58	93.45
SRR23339894	PRJNA853878	SAMN33061806	Gill	Tissue	BTO:0000518	SRP384125	RNA-Seq	Labeo rohita	NA	4 months	NA	NA	4384419765	3610021998	82.36	91.05
SRR23339895	PRJNA853878	SAMN33061805	Gill	Tissue	BTO:0000518	SRP384125	RNA-Seq	Labeo rohita	NA	4 months	NA	NA	568764852	487315278	85.66	89.54
SRR23339896	PRJNA853878	SAMN33061804	Gill	Tissue	BTO:0000518	SRP384125	RNA-Seq	Labeo rohita	NA	4 months	NA	NA	2529550350	2099740921	82.99	84.89
SRR23339897	PRJNA853878	SAMN33061803	Gill	Tissue	BTO:0000518	SRP384125	RNA-Seq	Labeo rohita	NA	4 months	NA	NA	3268441095	2719404100	83.2	95.35
SRR23339898	PRJNA853878	SAMN33061816	Gill	Tissue	BTO:0000518	SRP384125	RNA-Seq	Labeo rohita	NA	4 months	NA	NA	1756687021	1529685938	87.09	86.8
SRR23339899	PRJNA853878	SAMN33061815	Gill	Tissue	BTO:0000518	SRP384125	RNA-Seq	Labeo rohita	NA	4 months	NA	NA	2002848667	1714527200	85.61	96.9
SRR23339900	PRJNA853878	SAMN33061814	Gill	Tissue	BTO:0000518	SRP384125	RNA-Seq	Labeo rohita	NA	4 months	NA	NA	1557414058	1324970130	85.08	93.35
SRR23339901	PRJNA853878	SAMN33061813	Gill	Tissue	BTO:0000518	SRP384125	RNA-Seq	Labeo rohita	NA	4 months	NA	NA	402459394	340535342	84.64	90.19
SRR23339902	PRJNA853878	SAMN33061812	Gill	Tissue	BTO:0000518	SRP384125	RNA-Seq	Labeo rohita	NA	4 months	NA	NA	1712733906	1467583827	85.69	84.21
SRR23339903	PRJNA853878	SAMN33061811	Gill	Tissue	BTO:0000518	SRP384125	RNA-Seq	Labeo rohita	NA	4 months	NA	NA	2965764390	2575248693	86.86	90.78
SRR23339904	PRJNA853878	SAMN33061802	Gill	Tissue	BTO:0000518	SRP384125	RNA-Seq	Labeo rohita	NA	4 months	NA	NA	1981315942	1631323172	82.33	93.3
SRR23339905	PRJNA853878	SAMN33061801	Gill	Tissue	BTO:0000518	SRP384125	RNA-Seq	Labeo rohita	NA	4 months	NA	NA	631008090	520666820	82.54	90.33
SRR6003550	PRJNA401304	SAMN07602346	Gonad	Tissue	BTO:0000534	SRP116762	RNA-Seq	Labeo rohita	Female	2 Years	NA	Adult	8518375956	7585562764	89.04	94.13
SRR6003551	PRJNA401304	SAMN07602345	Gonad	Tissue	BTO:0000534	SRP116762	RNA-Seq	Labeo rohita	Female	2 Years	NA	Adult	8107058708	6708121329	82.76	96.5
SRR19895138	PRJNA853878	SAMN29416605	Kidney	Tissue	BTO:0000671	SRP384125	RNA-Seq	Labeo rohita	NA	4 months	NA	NA	2530281501	2150732834	85	92.08
SRR19895139	PRJNA853878	SAMN29416604	Kidney	Tissue	BTO:0000671	SRP384125	RNA-Seq	Labeo rohita	NA	4 months	NA	NA	714655400	591364928	82.77	93.67
SRR19895140	PRJNA853878	SAMN29416603	Kidney	Tissue	BTO:0000671	SRP384125	RNA-Seq	Labeo rohita	NA	4 months	NA	NA	754565062	655475932	86.87	94.3
SRR19895141	PRJNA853878	SAMN29416602	Kidney	Tissue	BTO:0000671	SRP384125	RNA-Seq	Labeo rohita	NA	4 months	NA	NA	1584497647	1363581907	86.04	93.7
SRR19895142	PRJNA853878	SAMN29416601	Kidney	Tissue	BTO:0000671	SRP384125	RNA-Seq	Labeo rohita	NA	4 months	NA	NA	1695839147	1447497861	85.39	97.22
SRR19895143	PRJNA853878	SAMN29416600	Kidney	Tissue	BTO:0000671	SRP384125	RNA-Seq	Labeo rohita	NA	4 months	NA	NA	727001791	608705505	83.75	93.44
SRR19895144	PRJNA853878	SAMN29416599	Kidney	Tissue	BTO:0000671	SRP384125	RNA-Seq	Labeo rohita	NA	4 months	NA	NA	637820693	511691034	80.23	95.05
SRR19895145	PRJNA853878	SAMN29416598	Kidney	Tissue	BTO:0000671	SRP384125	RNA-Seq	Labeo rohita	NA	4 months	NA	NA	1626600811	1394712733	85.74	95.34
SRR6003552	PRJNA401304	SAMN07602348	Liver	Tissue	BTO:0000759	SRP116762	RNA-Seq	Labeo rohita	Female	2 Years	NA	Adult	8030077922	6986759191	87	95.56
SRR6003553	PRJNA401304	SAMN07602347	Liver	Tissue	BTO:0000759	SRP116762	RNA-Seq	Labeo rohita	Female	2 Years	NA	Adult	6868396122	5798709670	84.43	95.77
SRR8816555	PRJNA528865	SAMN11246839	Liver	Tissue	BTO:0000759	SRP189916	RNA-Seq	Labeo rohita	NA	NA	Glucose Treatment	NA	10667695500	9005767620	84.44	91.19
SRR8816556	PRJNA528865	SAMN11246841	Liver	Tissue	BTO:0000759	SRP189916	RNA-Seq	Labeo rohita	NA	NA	Glucose Treatment	NA	7018884300	6233156760	88.79	93.2
SRR8816557	PRJNA528865	SAMN11246840	Liver	Tissue	BTO:0000759	SRP189916	RNA-Seq	Labeo rohita	NA	NA	Glucose Treatment	NA	7201244700	5853010794	81.27	91.05
SRR11880675	PRJNA636011	SAMN15062926	Liver	Tissue	BTO:0000759	SRP265336	RNA-Seq	Labeo rohita	male	2 Yrs	NA	Adult	44965536	37285391	82.91	89.23
SRR11880676	PRJNA636011	SAMN15062925	Liver	Tissue	BTO:0000759	SRP265336	RNA-Seq	Labeo rohita	male	2 Yrs	NA	Adult	129074488	107646074	83.39	91.89
SRR23215594	PRJNA926811	SAMN32884829	Muscle	Tissue	BTO:0000887	SRP418962	RNA-Seq	Labeo rohita	NA	NA	NA	Fingerling	15705765800	13736871756	87.47	77.46
SRR22045691	PRJNA894442	SAMN31455428	Muscle	Tissue	BTO:0000887	SRP404585	RNA-Seq	Labeo rohita	Male and Female	NA	NA	Matured	4730216638	4052687443	85.69	78.43
SRR22045692	PRJNA894442	SAMN31455428	Muscle	Tissue	BTO:0000887	SRP404585	RNA-Seq	Labeo rohita	Male and Female	NA	NA	Matured	4022434640	3370737622	83.8	82.96
SRR22045693	PRJNA894442	SAMN31455428	Muscle	Tissue	BTO:0000887	SRP404585	RNA-Seq	Labeo rohita	Male and Female	NA	NA	Matured	3589408316	2931874787	81.69	80.28
SRR22045694	PRJNA894442	SAMN31455428	Muscle	Tissue	BTO:0000887	SRP404585	RNA-Seq	Labeo rohita	Male and Female	NA	NA	Matured	5353589938	4798906344	89.63	80.24
SRR22045695	PRJNA894442	SAMN31455428	Muscle	Tissue	BTO:0000887	SRP404585	RNA-Seq	Labeo rohita	Male and Female	NA	NA	Matured	4558251194	3872004840	84.97	83.63
SRR22045696	PRJNA894442	SAMN31455428	Muscle	Tissue	BTO:0000887	SRP404585	RNA-Seq	Labeo rohita	Male and Female	NA	NA	Matured	5127580084	4603806674	89.78	70.04
SRR23215970	PRJNA927142	SAMN32903274	Muscle	Tissue	BTO:0000887	SRP418967	RNA-Seq	Labeo rohita	NA	NA	NA	Fingerling	12463063800	10223056614	82	81.22
SRR23216425	PRJNA927236	SAMN32903791	Muscle	Tissue	BTO:0000887	SRP418975	RNA-Seq	Labeo rohita	NA	NA	NA	Fingerling	11969538000	10682776200	89.26	87.07
SRR23217297	PRJNA927255	SAMN32904555	Muscle	Tissue	BTO:0000887	SRP418998	RNA-Seq	Labeo rohita	NA	NA	NA	fingerling	12385213400	10279881344	82.98	89.09
SRR11880673	PRJNA636011	SAMN15062928	Muscle	Tissue	BTO:0000887	SRP265336	RNA-Seq	Labeo rohita	male	NA	NA	Adult	75532265	62399988	82.6	82.67
SRR11880674	PRJNA636011	SAMN15062927	Muscle	Tissue	BTO:0000887	SRP265336	RNA-Seq	Labeo rohita	male	2Yrs	NA	Adult	92476870	79230217	85.67	81.23
SRR6003548	PRJNA401304	SAMN07602344	Pituitary	Cell line	BTO:0000427	SRP116762	RNA-Seq	Labeo rohita	Female	2 Years	NA	Adult	8864529014	7472363496	84.27	97.72
SRR6003549	PRJNA401304	SAMN07602343	Pituitary	Cell line	BTO:0000427	SRP116762	RNA-Seq	Labeo rohita	Female	2 Years	NA	Adult	6354083922	5621790387	88.45	97.63
SRR7027731	PRJNA450719	SAMN08944449	Pooled Tissue	Tissue	NA	SRP140798	RNA-Seq	Labeo rohita	Male	NA	NA	Adult	7960345822	6690388055	84.04	90.76
SRR6987066	PRJNA449818	SAMN08918388	Pooled Tissue	Tissue	NA	SRP139711	RNA-Seq	Labeo rohita	Female	NA	NA	Adult	11253312900	9815598891	87.23	94.83
SRR6987067	PRJNA449818	SAMN08918389	Pooled Tissue	Tissue	NA	SRP139711	RNA-Seq	Labeo rohita	Male	NA	NA	Adult	12146471100	10240900126	84.32	95.09
SRR7027730	PRJNA450719	SAMN08944450	Pooled Tissue	Tissue	NA	SRP140798	RNA-Seq	Labeo rohita	Female	NA	NA	Adult	9419814578	8224979049	87.33	91.32
SRR6031360	PRJNA406987	SAMN07637256	Blood	Tissue	BTO:0000089	SRP117466	RNA-Seq	Carassius auratus	NA	Adult	NA	NA	7268272200	5970470023	82.12	90.06
SRR6037142	PRJNA406987	SAMN07644397	Blood	Tissue	BTO:0000089	SRP117466	RNA-Seq	Carassius auratus	NA	Adult	NA	NA	6935693700	5820810186	83.93	91.59
SRR6040091	PRJNA406987	SAMN07652556	Blood	Tissue	BTO:0000089	SRP117466	RNA-Seq	Carassius auratus	NA	Adult	NA	NA	5939538900	5060054450	85.18	90.23
SRR6047126	PRJNA406987	SAMN07660547	Blood	Tissue	BTO:0000089	SRP117466	RNA-Seq	Carassius auratus	NA	Adult	NA	NA	6514003800	5454531227	83.75	88.9
SRR19025936	PRJNA833750	SAMN28016622	Brain	Tissue	BTO:0000142	SRP373067	RNA-Seq	Carassius auratus	Female	One Year Old	NA	NA	17236865100	14744812215	85.52	87.76
SRR8439278	PRJNA514986	SAMN10740192	Brain	Tissue	BTO:0000142	SRP179025	RNA-Seq	Carassius auratus	NA	NA	NA	Juvenile	10378214598	8756352371	84.36	91.78
SRR8439279	PRJNA514986	SAMN10740192	Brain	Tissue	BTO:0000142	SRP179025	RNA-Seq	Carassius auratus	NA	NA	NA	Juvenile	9602491358	7874062981	82	91.93
SRR8439280	PRJNA514986	SAMN10740192	Brain	Tissue	BTO:0000142	SRP179025	RNA-Seq	Carassius auratus	NA	NA	NA	Juvenile	9171007046	7739649049	84.39	92.43
SRR8439281	PRJNA514986	SAMN10740192	Brain	Tissue	BTO:0000142	SRP179025	RNA-Seq	Carassius auratus	NA	NA	NA	Juvenile	9661989888	8306468598	85.96	74.29
SRR8439282	PRJNA514986	SAMN10740192	Brain	Tissue	BTO:0000142	SRP179025	RNA-Seq	Carassius auratus	NA	NA	NA	Juvenile	9526761536	8107292991	85.12	92.29
SRR8439283	PRJNA514986	SAMN10740192	Brain	Tissue	BTO:0000142	SRP179025	RNA-Seq	Carassius auratus	NA	NA	NA	Juvenile	9157046794	7629328986	83.31	92.24
SRR7136895	PRJNA433432	SAMN08493482	Brain	Tissue	BTO:0000142	SRP145041	RNA-Seq	Carassius auratus	NA	Five months Old	NA	NA	15038522928	13233900982	87.96	90.49
SRR7136896	PRJNA433432	SAMN08493482	Brain	Tissue	BTO:0000142	SRP145041	RNA-Seq	Carassius auratus	NA	Five months Old	NA	NA	16172266314	13221158489	81.72	90.56
SRR7136897	PRJNA433432	SAMN08493482	Brain	Tissue	BTO:0000142	SRP145041	RNA-Seq	Carassius auratus	NA	Five months Old	NA	NA	16215126172	13704527068	84.5	91.1
SRR7136898	PRJNA433432	SAMN08493482	Brain	Tissue	BTO:0000142	SRP145041	RNA-Seq	Carassius auratus	NA	Five months Old	NA	NA	15464753778	13204719552	85.39	91.91
SRR7136899	PRJNA433432	SAMN08493482	Brain	Tissue	BTO:0000142	SRP145041	RNA-Seq	Carassius auratus	NA	Five months Old	NA	NA	15862357304	13580011292	85.61	90.91
SRR7136900	PRJNA433432	SAMN08493482	Brain	Tissue	BTO:0000142	SRP145041	RNA-Seq	Carassius auratus	NA	Five months Old	NA	NA	14601515674	12544906027	85.9	91.35
SRR7749869	PRJNA481500	SAMN09907423	Brain	Tissue	BTO:0000142	SRP154139	RNA-Seq	Carassius auratus	NA	NA	NA	Adult	24376787064	20132001714	82.6	88.89
SRR7749874	PRJNA481500	SAMN09907418	Brain	Tissue	BTO:0000142	SRP154139	RNA-Seq	Carassius auratus	NA	NA	NA	Adult	13510551096	11791417763	87.26	91.07
SRR7749876	PRJNA481500	SAMN09907420	Brain	Tissue	BTO:0000142	SRP154139	RNA-Seq	Carassius auratus	NA	NA	NA	Adult	15615812268	13696126719	87.72	81.85
SRR14574359	PRJNA730657	SAMN19238112	Brain	Tissue	BTO:0000142	SRP320258	RNA-Seq	Carassius auratus	NA	Adult	NA	NA	2006159800	1703145828	84.92	91.08
SRR14574360	PRJNA730657	SAMN19238111	Brain	Tissue	BTO:0000142	SRP320258	RNA-Seq	Carassius auratus	NA	Adult	NA	NA	1826489600	1497718368	82	90.5
SRR14574361	PRJNA730657	SAMN19238110	Brain	Tissue	BTO:0000142	SRP320258	RNA-Seq	Carassius auratus	NA	Adult	NA	NA	2631307600	2171086992	82.51	90.97
SRR14574362	PRJNA730657	SAMN19238109	Brain	Tissue	BTO:0000142	SRP320258	RNA-Seq	Carassius auratus	NA	Adult	NA	NA	2052829600	1786171980	87.01	90.62
SRR14574382	PRJNA730657	SAMN19238114	Brain	Tissue	BTO:0000142	SRP320258	RNA-Seq	Carassius auratus	NA	Adult	NA	NA	2139590800	1861610572	87.03	91.14
SRR14574383	PRJNA730657	SAMN19238113	Brain	Tissue	BTO:0000142	SRP320258	RNA-Seq	Carassius auratus	NA	Adult	NA	NA	1744461800	1459431680	83.67	91.16
SRR10358013	PRJNA580146	SAMN13151854	Brain	Tissue	BTO:0000142	SRP227305	RNA-Seq	Carassius auratus	Male	NA	NA	Adult	8155727700	6770598261	82.99	82.89
SRR25243114	PRJNA993818	SAMN36409321	Brain	Tissue	BTO:0000142	SRP448717	RNA-Seq	Carassius auratus	mixed	Adult (Recrudescent)	1 week of gradual reduction to 1NA% oxygen plus three weeks at 1NA% oxygen saturation	NA	11202969828	9512495779	84.93	83.23
SRR25243118	PRJNA993818	SAMN36409320	Brain	Tissue	BTO:0000142	SRP448717	RNA-Seq	Carassius auratus	mixed	Adult (Recrudescent)	1 week of gradual reduction to 1NA% oxygen	NA	11222416045	9364479338	83.46	86.34
SRR25243119	PRJNA993818	SAMN36409320	Brain	Tissue	BTO:0000142	SRP448717	RNA-Seq	Carassius auratus	mixed	Adult (Recrudescent)	1 week of gradual reduction to 1NA% oxygen	NA	11280039251	9727220656	86.21	91.45
SRR25243120	PRJNA993818	SAMN36409320	Brain	Tissue	BTO:0000142	SRP448717	RNA-Seq	Carassius auratus	mixed	Adult (Recrudescent)	1 week of gradual reduction to 1NA% oxygen	NA	11456287952	9817574108	85.68	92.23
SRR25243121	PRJNA993818	SAMN36409320	Brain	Tissue	BTO:0000142	SRP448717	RNA-Seq	Carassius auratus	mixed	Adult (Recrudescent)	1 week of gradual reduction to 1NA% oxygen	NA	10933288336	9314227063	85.21	88.43
SRR25243122	PRJNA993818	SAMN36409322	Brain	Tissue	BTO:0000142	SRP448717	RNA-Seq	Carassius auratus	mixed	Adult (Recrudescent)	Normoxia	NA	11898618101	10470736871	88	84.28
SRR25243123	PRJNA993818	SAMN36409322	Brain	Tissue	BTO:0000142	SRP448717	RNA-Seq	Carassius auratus	mixed	Adult (Recrudescent)	Normoxia	NA	12537882296	10412112192	83.04	86.27
SRR25243125	PRJNA993818	SAMN36409322	Brain	Tissue	BTO:0000142	SRP448717	RNA-Seq	Carassius auratus	mixed	Adult (Recrudescent)	Normoxia	NA	11110483001	9729347723	87.58	93.26
SRR25243115	PRJNA993818	SAMN36409321	Brain	Tissue	BTO:0000142	SRP448717	RNA-Seq	Carassius auratus	mixed	Adult (Recrudescent)	1 week of gradual reduction to 1NA% oxygen plus three weeks at 1NA% oxygen saturation	NA	11549895469	9790744954	84.77	85.34
SRR25243116	PRJNA993818	SAMN36409321	Brain	Tissue	BTO:0000142	SRP448717	RNA-Seq	Carassius auratus	mixed	Adult (Recrudescent)	1 week of gradual reduction to 1NA% oxygen plus three weeks at 1NA% oxygen saturation	NA	11717033120	10274429297	87.69	86.78
SRR25243117	PRJNA993818	SAMN36409321	Brain	Tissue	BTO:0000142	SRP448717	RNA-Seq	Carassius auratus	mixed	Adult (Recrudescent)	1 week of gradual reduction to 1NA% oxygen plus three weeks at 1NA% oxygen saturation	NA	11550658225	9435852385	81.7	84.24
SRR25243124	PRJNA993818	SAMN36409322	Brain	Tissue	BTO:0000142	SRP448717	RNA-Seq	Carassius auratus	mixed	Adult (Recrudescent)	Normoxia	NA	11318776800	9980496576	88.16	92.38
SRR25243128	PRJNA993818	SAMN36409321	Brain	Tissue	BTO:0000142	SRP448717	RNA-Seq	Carassius auratus	mixed	Adult (Recrudescent)	1 week of gradual reduction to 1NA% oxygen plus three weeks at 1NA% oxygen saturation	NA	11575106485	10241933348	88.47	90.88
SRR25243126	PRJNA993818	SAMN36409322	Brain	Tissue	BTO:0000142	SRP448717	RNA-Seq	Carassius auratus	mixed	Adult (Recrudescent)	Normoxia	NA	11924527007	10135647946	85	84.67
SRR25243127	PRJNA993818	SAMN36409322	Brain	Tissue	BTO:0000142	SRP448717	RNA-Seq	Carassius auratus	mixed	Adult (Recrudescent)	Normoxia	NA	11352634647	9770249741	86	85.89
SRR25243129	PRJNA993818	SAMN36409321	Brain	Tissue	BTO:0000142	SRP448717	RNA-Seq	Carassius auratus	mixed	Adult (Recrudescent)	1 week of gradual reduction to 1NA% oxygen plus three weeks at 1NA% oxygen saturation	NA	11390016315	9252713348	81.23	93.25
SRR25243130	PRJNA993818	SAMN36409320	Brain	Tissue	BTO:0000142	SRP448717	RNA-Seq	Carassius auratus	mixed	Adult (Recrudescent)	1 week of gradual reduction to 1NA% oxygen	NA	11362976285	9895333708	87.13	89.65
SRR25243131	PRJNA993818	SAMN36409320	Brain	Tissue	BTO:0000142	SRP448717	RNA-Seq	Carassius auratus	mixed	Adult (Recrudescent)	1 week of gradual reduction to 1NA% oxygen	NA	11352565994	9369129635	82.51	83.78
SRR6451464	PRJNA428775	SAMN08322119	Caudal Fin	Tissue	ZFA:0001058	SRP128502	RNA-Seq	Carassius auratus	NA	NA	NA	NA	5249468028	4501533914	85.75	95.21
SRR6451469	PRJNA428775	SAMN08322121	Caudal Fin	Tissue	ZFA:0001058	SRP128502	RNA-Seq	Carassius auratus	NA	NA	NA	NA	5249472322	4642123750	88.38	76.45
SRR19184620	PRJNA837728	SAMN28229228	Embryo	Tissue	BTO:0000379	SRP375069	RNA-Seq	Carassius auratus	Female	Embryonic Bud Phase	NA	NA	16763490000	14792153700	88.24	91.92
SRR19184619	PRJNA837728	SAMN28229229	Embryo	Tissue	BTO:0000379	SRP375069	RNA-Seq	Carassius auratus	Female	8-Somite Phase	NA	NA	14562531000	12051475770	82.78	91.96
SRR19184622	PRJNA837728	SAMN28229226	Embryo	Tissue	BTO:0000379	SRP375069	RNA-Seq	Carassius auratus	Female	Blastula Phase	NA	NA	13063416600	10983461772	84.09	92.84
SRR19184625	PRJNA837728	SAMN28229225	Embryo	Tissue	BTO:0000379	SRP375069	RNA-Seq	Carassius auratus	Female	Four Cells Phase	NA	NA	15784444200	13216577532	83.76	92.56
SRR19184621	PRJNA837728	SAMN28229227	Embryo	Tissue	BTO:0000379	SRP375069	RNA-Seq	Carassius auratus	Female	Embryonic Shield Phase	NA	NA	10707715200	9262672656	86.51	90.87
SRR19184623	PRJNA837728	SAMN28229231	Embryo	Tissue	BTO:0000379	SRP375069	RNA-Seq	Carassius auratus	Female	3 Day Post-Fertilization	NA	NA	13214332800	10907879976	82.55	91.65
SRR6981190	PRJNA447912	SAMN08813022	Embryo	Tissue	BTO:0000379	SRP139414	RNA-Seq	Carassius auratus	NA	NA	NA	Somites stage	7095798524	5869974783	82.7	91.9
SRR6981191	PRJNA447912	SAMN08813019	Embryo	Tissue	BTO:0000379	SRP139414	RNA-Seq	Carassius auratus	NA	NA	NA	Somites stage	8169791638	7150110354	87.52	94.13
SRR6981192	PRJNA447912	SAMN08813021	Embryo	Tissue	BTO:0000379	SRP139414	RNA-Seq	Carassius auratus	NA	NA	NA	Somites stage	9086087254	7783943988	85.65	93.98
SRR6981193	PRJNA447912	SAMN08813009	Embryo	Tissue	BTO:0000379	SRP139414	RNA-Seq	Carassius auratus	NA	NA	NA	Somites stage	8115806590	6837730125	84.25	94.55
SRR6981194	PRJNA447912	SAMN08813010	Embryo	Tissue	BTO:0000379	SRP139414	RNA-Seq	Carassius auratus	NA	NA	NA	Somites stage	6990363052	6160894836	88.13	94.21
SRR6981195	PRJNA447912	SAMN08813013	Embryo	Tissue	BTO:0000379	SRP139414	RNA-Seq	Carassius auratus	NA	NA	NA	Somites stage	7652706352	6544737443	85.53	94.62
SRR6981196	PRJNA447912	SAMN08812970	Embryo	Tissue	BTO:0000379	SRP139414	RNA-Seq	Carassius auratus	NA	NA	NA	Somites stage	8037462014	6961844972	86.61	94.06
SRR6981197	PRJNA447912	SAMN08813023	Embryo	Tissue	BTO:0000379	SRP139414	RNA-Seq	Carassius auratus	NA	NA	NA	Somites stage	7638119634	6479477394	84.83	93.75
SRR6981198	PRJNA447912	SAMN08813017	Embryo	Tissue	BTO:0000379	SRP139414	RNA-Seq	Carassius auratus	NA	NA	NA	Somites stage	8112771808	7139377971	88	91.89
SRR6981199	PRJNA447912	SAMN08813018	Embryo	Tissue	BTO:0000379	SRP139414	RNA-Seq	Carassius auratus	NA	NA	NA	Somites stage	7048216124	6032317670	85.59	93.94
SRR6981200	PRJNA447912	SAMN08813014	Embryo	Tissue	BTO:0000379	SRP139414	RNA-Seq	Carassius auratus	NA	NA	NA	Somites stage	9086340760	7460747713	82.09	94.75
SRR6981201	PRJNA447912	SAMN08813016	Embryo	Tissue	BTO:0000379	SRP139414	RNA-Seq	Carassius auratus	NA	NA	NA	Somites stage	7634133108	6412225150	84	93.94
SRR9899354	PRJNA558211	SAMN12429996	Embryo	Tissue	BTO:0000379	SRP217304	RNA-Seq	Carassius auratus	NA	NA	NA	NA	7578677700	6346059472	83.75	93.78
SRR9899355	PRJNA558211	SAMN12429996	Embryo	Tissue	BTO:0000379	SRP217304	RNA-Seq	Carassius auratus	NA	NA	NA	NA	7614593400	6692480350	87.88	94.86
SRR9899356	PRJNA558211	SAMN12429996	Embryo	Tissue	BTO:0000379	SRP217304	RNA-Seq	Carassius auratus	NA	NA	NA	NA	8970254400	7853825640	87.56	93.5
SRR9899357	PRJNA558211	SAMN12429996	Embryo	Tissue	BTO:0000379	SRP217304	RNA-Seq	Carassius auratus	NA	NA	NA	NA	6985164000	5832639720	83.5	92.39
SRR9899358	PRJNA558211	SAMN12429996	Embryo	Tissue	BTO:0000379	SRP217304	RNA-Seq	Carassius auratus	NA	NA	NA	NA	7322225700	6246462618	85.32	93.96
SRR9899359	PRJNA558211	SAMN12429996	Embryo	Tissue	BTO:0000379	SRP217304	RNA-Seq	Carassius auratus	NA	NA	NA	NA	9970529400	8577980298	86.02	94.63
SRR9899360	PRJNA558211	SAMN12429996	Embryo	Tissue	BTO:0000379	SRP217304	RNA-Seq	Carassius auratus	NA	NA	NA	NA	8346228900	7231341948	86.62	94.8
SRR9899361	PRJNA558211	SAMN12429996	Embryo	Tissue	BTO:0000379	SRP217304	RNA-Seq	Carassius auratus	NA	NA	NA	NA	7803969300	6397250610	82	94.52
SRR9899362	PRJNA558211	SAMN12429996	Embryo	Tissue	BTO:0000379	SRP217304	RNA-Seq	Carassius auratus	NA	NA	NA	NA	7503959400	6693523476	89.17	94.43
SRR9899363	PRJNA558211	SAMN12429996	Embryo	Tissue	BTO:0000379	SRP217304	RNA-Seq	Carassius auratus	NA	NA	NA	NA	10684203300	8765301559	82.01	93.39
SRR9899364	PRJNA558211	SAMN12429996	Embryo	Tissue	BTO:0000379	SRP217304	RNA-Seq	Carassius auratus	NA	NA	NA	NA	9473498700	8420998756	88.9	94.37
SRR9899365	PRJNA558211	SAMN12429996	Embryo	Tissue	BTO:0000379	SRP217304	RNA-Seq	Carassius auratus	NA	NA	NA	NA	8653441200	7115809458	82.22	94.66
SRR9899366	PRJNA558211	SAMN12429996	Embryo	Tissue	BTO:0000379	SRP217304	RNA-Seq	Carassius auratus	NA	NA	NA	NA	7939056300	6988324638	88	93.37
SRR9899367	PRJNA558211	SAMN12429996	Embryo	Tissue	BTO:0000379	SRP217304	RNA-Seq	Carassius auratus	NA	NA	NA	NA	9278971800	7589956866	81.81	93.55
SRR9899368	PRJNA558211	SAMN12429996	Embryo	Tissue	BTO:0000379	SRP217304	RNA-Seq	Carassius auratus	NA	NA	NA	NA	6873131400	5743541448	83.57	93.89
SRR9899369	PRJNA558211	SAMN12429996	Embryo	Tissue	BTO:0000379	SRP217304	RNA-Seq	Carassius auratus	NA	NA	NA	NA	8857658100	7834919409	88.45	95.48
SRR9899370	PRJNA558211	SAMN12429996	Embryo	Tissue	BTO:0000379	SRP217304	RNA-Seq	Carassius auratus	NA	NA	NA	NA	6693246300	5568480006	83.19	94.25
SRR9899371	PRJNA558211	SAMN12429996	Embryo	Tissue	BTO:0000379	SRP217304	RNA-Seq	Carassius auratus	NA	NA	NA	NA	7500159000	6225131430	82.98	94.23
SRR19184624	PRJNA837728	SAMN28229230	Embryo	Tissue	BTO:0000379	SRP375069	RNA-Seq	Carassius auratus	female	1 Day Post-Fertilization	NA	NA	14269209000	12027827070	84.3	85.43
SRR7749873	PRJNA481500	SAMN09907419	Eye	Tissue	BTO:0000439	SRP154139	RNA-Seq	Carassius auratus	NA	NA	NA	Adult	14704942140	12526226761	85.2	79.11
SRR10358009	PRJNA580146	SAMN13151856	Eye	Tissue	BTO:0000439	SRP227305	RNA-Seq	Carassius auratus	Male	NA	NA	Adult	8889441000	7391258208	83.13	94.33
SRR17272197	PRJNA790484	SAMN24201115	Gill	Tissue	BTO:0000518	SRP351516	RNA-Seq	Carassius auratus	pooled Male and Female	5 Year Old	DEHP_5NANAppb_NA1	NA	7019223524	6127256680	87.27	89.27
SRR17272198	PRJNA790484	SAMN24201114	Gill	Tissue	BTO:0000518	SRP351516	RNA-Seq	Carassius auratus	pooled Male and Female	4 Year Old	DEHP_1NANAppb_NA3	NA	7668741266	6461262960	84.25	89.19
SRR17272199	PRJNA790484	SAMN24201113	Gill	Tissue	BTO:0000518	SRP351516	RNA-Seq	Carassius auratus	pooled Male and Female	3 Year Old	DEHP_1NANAppb_NA2	NA	6772470196	5502052561	81.25	88.27
SRR17272200	PRJNA790484	SAMN24201112	Gill	Tissue	BTO:0000518	SRP351516	RNA-Seq	Carassius auratus	pooled Male and Female	2 Year Old	DEHP_1NANAppb_NA1	NA	6778989470	5706170219	84.19	88.08
SRR17272201	PRJNA790484	SAMN24201111	Gill	Tissue	BTO:0000518	SRP351516	RNA-Seq	Carassius auratus	pooled Male and Female	1 Year Old	DEHP_2NAppb_NA3	NA	6719115856	6034870744	89.81	88.88
SRR17272202	PRJNA790484	SAMN24201110	Gill	Tissue	BTO:0000518	SRP351516	RNA-Seq	Carassius auratus	pooled Male and Female	1 Year Old	DEHP_2NAppb_NA2	NA	6759080120	5862835370	86.73	89.7
SRR17272203	PRJNA790484	SAMN24201109	Gill	Tissue	BTO:0000518	SRP351516	RNA-Seq	Carassius auratus	pooled Male and Female	1 Year Old	DEHP_2NAppb_NA1	NA	7136648372	5841934195	81.87	88.29
SRR17272204	PRJNA790484	SAMN24201108	Gill	Tissue	BTO:0000518	SRP351516	RNA-Seq	Carassius auratus	pooled Male and Female	1 Year Old	Control_NA3	NA	6639029080	5678725268	85.51	87.73
SRR17272205	PRJNA790484	SAMN24201117	Gill	Tissue	BTO:0000518	SRP351516	RNA-Seq	Carassius auratus	pooled Male and Female	7 Year Old	DEHP_5NANAppb_NA3	NA	8060521638	6942827688	86.11	89.31
SRR17272206	PRJNA790484	SAMN24201116	Gill	Tissue	BTO:0000518	SRP351516	RNA-Seq	Carassius auratus	pooled Male and Female	6 Year Old	DEHP_5NANAppb_NA2	NA	8078622612	7092442733	87.79	88.85
SRR17272207	PRJNA790484	SAMN24201107	Gill	Tissue	BTO:0000518	SRP351516	RNA-Seq	Carassius auratus	pooled Male and Female	1 Year Old	Control_NA2	NA	7037571232	5760732502	81.84	88.9
SRR17272208	PRJNA790484	SAMN24201106	Gill	Tissue	BTO:0000518	SRP351516	RNA-Seq	Carassius auratus	pooled Male and Female	1 Year Old	Control_NA1	NA	7473518802	6439422539	86.12	88.69
SRR7749872	PRJNA481500	SAMN09907424	Gill	Tissue	BTO:0000518	SRP154139	RNA-Seq	Carassius auratus	NA	NA	NA	Adult	22268362788	19393115797	87.09	92.47
SRR7749875	PRJNA481500	SAMN09907421	Gill	Tissue	BTO:0000518	SRP154139	RNA-Seq	Carassius auratus	NA	NA	NA	Adult	14792179248	12401930575	83.87	82.03
SRR14474967	PRJNA728402	SAMN19079093	Gill	Tissue	BTO:0000518	SRP319044	RNA-Seq	Carassius auratus	pooled Male and Female	1 Year Old	NA	NA	6765876026	5555779741	82.1	84.23
SRR14474968	PRJNA728402	SAMN19079092	Gill	Tissue	BTO:0000518	SRP319044	RNA-Seq	Carassius auratus	pooled Male and Female	1 Year Old	NA	NA	6963117964	6081816358	87.35	89.51
SRR14474969	PRJNA728402	SAMN19079091	Gill	Tissue	BTO:0000518	SRP319044	RNA-Seq	Carassius auratus	pooled Male and Female	1 Year Old	NA	NA	6546056266	5564167827	85	91.3
SRR14474970	PRJNA728402	SAMN19079090	Gill	Tissue	BTO:0000518	SRP319044	RNA-Seq	Carassius auratus	pooled Male and Female	1 Year Old	NA	NA	6612998492	5614978713	84.9	83.77
SRR14474971	PRJNA728402	SAMN19079089	Gill	Tissue	BTO:0000518	SRP319044	RNA-Seq	Carassius auratus	pooled Male and Female	1 Year Old	NA	NA	6628974594	5469099238	82.5	87.84
SRR14474972	PRJNA728402	SAMN19079088	Gill	Tissue	BTO:0000518	SRP319044	RNA-Seq	Carassius auratus	pooled Male and Female	1 Year Old	NA	NA	7229931642	6263035555	86.61	89.6
SRR10358007	PRJNA580146	SAMN13151858	Gill	Tissue	BTO:0000518	SRP227305	RNA-Seq	Carassius auratus	Male	NA	NA	Adult	6973420500	5792263110	83.05	91.39
SRR20826639	PRJNA865864	SAMN30135831	Gill	Tissue	BTO:0000518	SRP389950	RNA-Seq	Carassius auratus	NA	2 Month	NA	NA	3516677052	2928670573	83.27	87.28
SRR20826640	PRJNA865864	SAMN30135830	Gill	Tissue	BTO:0000518	SRP389950	RNA-Seq	Carassius auratus	NA	2 Month	NA	NA	3360273970	2841084235	84.56	86.74
SRR20826641	PRJNA865864	SAMN30135829	Gill	Tissue	BTO:0000518	SRP389950	RNA-Seq	Carassius auratus	NA	2 Month	NA	NA	4099829388	3538857454	86.32	83.29
SRR20826643	PRJNA865864	SAMN30135827	Gill	Tissue	BTO:0000518	SRP389950	RNA-Seq	Carassius auratus	NA	2 Month	NA	NA	4111758388	3509086162	85.36	87.67
SRR20826644	PRJNA865864	SAMN30135826	Gill	Tissue	BTO:0000518	SRP389950	RNA-Seq	Carassius auratus	NA	2 Month	NA	NA	3340348916	2786897355	83.44	90.34
SRR20826642	PRJNA865864	SAMN30135828	Gill	Tissue	BTO:0000518	SRP389950	RNA-Seq	Carassius auratus	NA	2 Month	NA	NA	3438032175	2890699107	84.08	91.26
SRR10358006	PRJNA580146	SAMN13151859	Head	Tissue	BTO:0000282	SRP227305	RNA-Seq	Carassius auratus	Male	NA	NA	Adult	7485844800	6590525712	88.04	93.65
SRR19025931	PRJNA833750	SAMN28016623	Heart	Tissue	BTO:0000562	SRP373067	RNA-Seq	Carassius auratus	Female	One Year Old	NA	NA	15161181300	12836973505	84.67	86.33
SRR7749871	PRJNA481500	SAMN09907425	Heart	Tissue	BTO:0000562	SRP154139	RNA-Seq	Carassius auratus	NA	NA	NA	Adult	21877929108	18037741409	82.5	93.68
SRR10358005	PRJNA580146	SAMN13151860	Heart	Tissue	BTO:0000562	SRP227305	RNA-Seq	Carassius auratus	Male	NA	NA	Adult	6046845900	5232496428	86.53	89.13
SRR27682035	PRJNA1067630	SAMN39538539	Hepatopancreas	Tissue	BTO:0000597	SRP485231	RNA-Seq	Carassius auratus	NA	NA	NA	NA	10167574500	8711994540	85.68	85.67
SRR27682036	PRJNA1067630	SAMN39538540	Hepatopancreas	Tissue	BTO:0000597	SRP485231	RNA-Seq	Carassius auratus	NA	NA	NA	NA	8049266400	7063101240	87.72	83.23
SRR27682037	PRJNA1067630	SAMN39538541	Hepatopancreas	Tissue	BTO:0000597	SRP485231	RNA-Seq	Carassius auratus	NA	NA	NA	NA	10245587100	9042581928	88.25	83.62
SRR27682038	PRJNA1067630	SAMN39538542	Hepatopancreas	Tissue	BTO:0000597	SRP485231	RNA-Seq	Carassius auratus	NA	NA	NA	NA	8268556800	7063312704	85.43	86.26
SRR27682039	PRJNA1067630	SAMN39538543	Hepatopancreas	Tissue	BTO:0000597	SRP485231	RNA-Seq	Carassius auratus	NA	NA	NA	NA	11351780700	9216452991	81.22	89.14
SRR27682040	PRJNA1067630	SAMN39538544	Hepatopancreas	Tissue	BTO:0000597	SRP485231	RNA-Seq	Carassius auratus	NA	NA	NA	NA	9254826600	7724667006	83.46	82.16
SRR18054453	PRJNA807726	SAMN26000212	Hindgut	Tissue	BTO:0000510	SRP360223	RNA-Seq	Carassius auratus	NA	NA	NA	NA	6833335200	5960586672	87.24	87.13
SRR18054454	PRJNA807726	SAMN26000211	Hindgut	Tissue	BTO:0000510	SRP360223	RNA-Seq	Carassius auratus	NA	NA	NA	NA	6919160400	5900349936	85.26	89.45
SRR18054455	PRJNA807726	SAMN26000210	Hindgut	Tissue	BTO:0000510	SRP360223	RNA-Seq	Carassius auratus	NA	NA	NA	NA	6664508100	5484943722	82.33	86.42
SRR18054456	PRJNA807726	SAMN26000209	Hindgut	Tissue	BTO:0000510	SRP360223	RNA-Seq	Carassius auratus	NA	NA	NA	NA	6863136300	5802337275	84.55	85.21
SRR18054458	PRJNA807726	SAMN26000207	Hindgut	Tissue	BTO:0000510	SRP360223	RNA-Seq	Carassius auratus	NA	NA	NA	NA	6237197400	5119256518	82.07	88.82
SRR18054459	PRJNA807726	SAMN26000216	Hindgut	Tissue	BTO:0000510	SRP360223	RNA-Seq	Carassius auratus	NA	NA	NA	NA	6964290600	6178569504	88.72	91.87
SRR18054460	PRJNA807726	SAMN26000215	Hindgut	Tissue	BTO:0000510	SRP360223	RNA-Seq	Carassius auratus	NA	NA	NA	NA	6785643600	5675636011	83.65	91.46
SRR18054461	PRJNA807726	SAMN26000206	Hindgut	Tissue	BTO:0000510	SRP360223	RNA-Seq	Carassius auratus	NA	NA	NA	NA	6210356700	5096580687	82.08	88.75
SRR18054451	PRJNA807726	SAMN26000214	Hindgut	Tissue	BTO:0000510	SRP360223	RNA-Seq	Carassius auratus	NA	NA	NA	NA	6270519300	5534082174	88.26	87.78
SRR18054452	PRJNA807726	SAMN26000213	Hindgut	Tissue	BTO:0000510	SRP360223	RNA-Seq	Carassius auratus	NA	NA	NA	NA	6792215700	5740825198	84.53	89.25
SRR18054457	PRJNA807726	SAMN26000208	Hindgut	Tissue	BTO:0000510	SRP360223	RNA-Seq	Carassius auratus	NA	NA	NA	NA	6512044200	5434936590	83.48	87.35
SRR18054462	PRJNA807726	SAMN26000205	Hindgut	Tissue	BTO:0000510	SRP360223	RNA-Seq	Carassius auratus	NA	NA	NA	NA	6966204900	6092620282	87.45	88.23
SRR6207422	PRJNA415604	SAMN07829745	Hypothalamus And Telencephalon	Tissue	BTO:0000614	SRP121283	RNA-Seq	Carassius auratus	Female	NA	NA	NA	3030577790	2606507730	86	93.06
SRR6207423	PRJNA415604	SAMN07829745	Hypothalamus And Telencephalon	Tissue	BTO:0000614	SRP121283	RNA-Seq	Carassius auratus	Female	NA	NA	NA	958657729	820955696	85.62	91.2
SRR6207424	PRJNA415604	SAMN07829754	Hypothalamus And Telencephalon	Tissue	BTO:0000614	SRP121283	RNA-Seq	Carassius auratus	Female	NA	NA	NA	1963128374	1640458533	83.55	91.43
SRR6207425	PRJNA415604	SAMN07829754	Hypothalamus And Telencephalon	Tissue	BTO:0000614	SRP121283	RNA-Seq	Carassius auratus	Female	NA	NA	NA	2050279490	1707730351	83.29	91.38
SRR6207426	PRJNA415604	SAMN07829753	Hypothalamus And Telencephalon	Tissue	BTO:0000614	SRP121283	RNA-Seq	Carassius auratus	Female	NA	NA	NA	2261218461	1881904333	83.21	93.47
SRR6207427	PRJNA415604	SAMN07829753	Hypothalamus And Telencephalon	Tissue	BTO:0000614	SRP121283	RNA-Seq	Carassius auratus	Female	NA	NA	NA	2338332884	1979968267	84.67	93.44
SRR6207428	PRJNA415604	SAMN07829752	Hypothalamus And Telencephalon	Tissue	BTO:0000614	SRP121283	RNA-Seq	Carassius auratus	Female	NA	NA	NA	10648629946	9278378715	87.1	92.53
SRR6207429	PRJNA415604	SAMN07829751	Hypothalamus And Telencephalon	Tissue	BTO:0000614	SRP121283	RNA-Seq	Carassius auratus	Female	NA	NA	NA	2053420702	1765453668	85.95	92.84
SRR6207430	PRJNA415604	SAMN07829751	Hypothalamus And Telencephalon	Tissue	BTO:0000614	SRP121283	RNA-Seq	Carassius auratus	Female	NA	NA	NA	1897322302	1621707556	85.46	92.48
SRR6207432	PRJNA415604	SAMN07829750	Hypothalamus And Telencephalon	Tissue	BTO:0000614	SRP121283	RNA-Seq	Carassius auratus	Female	NA	NA	NA	1512655160	1220381100	80.65	92.53
SRR6207433	PRJNA415604	SAMN07829749	Hypothalamus And Telencephalon	Tissue	BTO:0000614	SRP121283	RNA-Seq	Carassius auratus	Female	NA	NA	NA	1501253778	1256067064	83.68	92.98
SRR6207434	PRJNA415604	SAMN07829749	Hypothalamus And Telencephalon	Tissue	BTO:0000614	SRP121283	RNA-Seq	Carassius auratus	Female	NA	NA	NA	1422503323	1195147788	84.05	92.24
SRR6207435	PRJNA415604	SAMN07829748	Hypothalamus And Telencephalon	Tissue	BTO:0000614	SRP121283	RNA-Seq	Carassius auratus	Female	NA	NA	NA	2377023107	2062467255	86.79	93.51
SRR6207436	PRJNA415604	SAMN07829748	Hypothalamus And Telencephalon	Tissue	BTO:0000614	SRP121283	RNA-Seq	Carassius auratus	Female	NA	NA	NA	2421657802	2079790170	85.87	93.09
SRR6207437	PRJNA415604	SAMN07829747	Hypothalamus And Telencephalon	Tissue	BTO:0000614	SRP121283	RNA-Seq	Carassius auratus	Female	NA	NA	NA	2263026117	1923121681	84.96	93.31
SRR6207438	PRJNA415604	SAMN07829747	Hypothalamus And Telencephalon	Tissue	BTO:0000614	SRP121283	RNA-Seq	Carassius auratus	Female	NA	NA	NA	2102644694	1832169354	87.13	93.08
SRR6207439	PRJNA415604	SAMN07829746	Hypothalamus And Telencephalon	Tissue	BTO:0000614	SRP121283	RNA-Seq	Carassius auratus	Female	NA	NA	NA	2133515955	1854870918	86.94	92.94
SRR6207440	PRJNA415604	SAMN07829746	Hypothalamus And Telencephalon	Tissue	BTO:0000614	SRP121283	RNA-Seq	Carassius auratus	Female	NA	NA	NA	2141150188	1884612365	88	92.87
SRR19025930	PRJNA833750	SAMN28016624	Hypothalamus-Pituitary	Tissue	BTO:0000614	SRP373067	RNA-Seq	Carassius auratus	Female	One Year Old	NA	NA	13182009300	11519808168	87.4	88.66
SRR22347988	PRJNA891274	SAMN31799252	Intestine	Tissue	BTO:0000648	SRP405759	RNA-Seq	Carassius auratus	pooled Male and Female	6 months	NA	Juvenile fish	6559770000	5283419700	80.54	90.55
SRR10358004	PRJNA580146	SAMN13151861	Intestine	Tissue	BTO:0000648	SRP227305	RNA-Seq	Carassius auratus	Male	NA	NA	Adult	7159447500	6178361985	86.29	93.18
SRR22347987	PRJNA891274	SAMN31799253	Intestine	Tissue	BTO:0000648	SRP405759	RNA-Seq	Carassius auratus	pooled male and female	6 months	NA	Juvenile fish	3068663100	2621721385	85.45	84.31
SRR22825169	PRJNA913405	SAMN32297619	Kidney	Tissue	BTO:0000671	SRP414034	RNA-Seq	Carassius auratus	NA	6 months	day 3 B	6 months	6835953300	5595481686	81.84	85.56
SRR22825166	PRJNA913405	SAMN32297622	Kidney	Tissue	BTO:0000671	SRP414034	RNA-Seq	Carassius auratus	NA	6 months	day 7 B	6 months	6904964100	5975104785	86.55	81.5
SRR22825168	PRJNA913405	SAMN32297620	Kidney	Tissue	BTO:0000671	SRP414034	RNA-Seq	Carassius auratus	NA	6 months	day 3 B	6 months	6730077000	5630864525	83.68	81.49
SRR22825172	PRJNA913405	SAMN32297616	Kidney	Tissue	BTO:0000671	SRP414034	RNA-Seq	Carassius auratus	NA	6 months	control	6 months	7171984500	6274290351	87.46	86.3
SRR22825170	PRJNA913405	SAMN32297618	Kidney	Tissue	BTO:0000671	SRP414034	RNA-Seq	Carassius auratus	NA	6 months	control	6 months	6839261700	5861762882	85.65	86.58
SRR22825167	PRJNA913405	SAMN32297621	Kidney	Tissue	BTO:0000671	SRP414034	RNA-Seq	Carassius auratus	NA	6 months	day 3 B	6 months	6913201200	6134180664	88.73	81.56
SRR22825165	PRJNA913405	SAMN32297623	Kidney	Tissue	BTO:0000671	SRP414034	RNA-Seq	Carassius auratus	NA	6 months	day 7 B	6 months	6988606500	6091919420	87.18	86
SRR22825164	PRJNA913405	SAMN32297624	Kidney	Tissue	BTO:0000671	SRP414034	RNA-Seq	Carassius auratus	NA	6 months	day 7 B	6 months	6856241700	5622060223	81.99	87.37
SRR22825171	PRJNA913405	SAMN32297617	Kidney	Tissue	BTO:0000671	SRP414034	RNA-Seq	Carassius auratus	NA	6 months	control	6 months	7094463600	6294008916	88.69	83.46
SRR19025929	PRJNA833750	SAMN28016625	Kidney	Tissue	BTO:0000671	SRP373067	RNA-Seq	Carassius auratus	Female	One Year Old	NA	NA	14503925700	12216984912	84.23	83.43
SRR14783835	PRJNA736754	SAMN19663683	Kidney	Tissue	BTO:0000671	SRP323663	RNA-Seq	Carassius auratus	NA	NA	2 µg/L deltamethrin	NA	7255381648	6303437889	86.87	90.85
SRR14783836	PRJNA736754	SAMN19663682	Kidney	Tissue	BTO:0000671	SRP323663	RNA-Seq	Carassius auratus	NA	NA	2 µg/L deltamethrin	NA	7034325400	5818972820	82.74	92.13
SRR14783837	PRJNA736754	SAMN19663681	Kidney	Tissue	BTO:0000671	SRP323663	RNA-Seq	Carassius auratus	NA	NA	2 µg/L deltamethrin	NA	8350534022	7270474140	87.05	92.17
SRR14783838	PRJNA736754	SAMN19663680	Kidney	Tissue	BTO:0000671	SRP323663	RNA-Seq	Carassius auratus	NA	NA	NA.2 µg/L deltamethrin	NA	8091356676	6648052477	82.15	91.63
SRR14783839	PRJNA736754	SAMN19663679	Kidney	Tissue	BTO:0000671	SRP323663	RNA-Seq	Carassius auratus	NA	NA	NA.2 µg/L deltamethrin	NA	6184981010	5270780459	85.21	91.34
SRR14783840	PRJNA736754	SAMN19663678	Kidney	Tissue	BTO:0000671	SRP323663	RNA-Seq	Carassius auratus	NA	NA	NA.2 µg/L deltamethrin	NA	7251033918	6295829859	86.78	90.86
SRR14783841	PRJNA736754	SAMN19663677	Kidney	Tissue	BTO:0000671	SRP323663	RNA-Seq	Carassius auratus	NA	NA	NA µg/L deltamethrin	NA	8260159928	7109345746	86.06	92.08
SRR14783842	PRJNA736754	SAMN19663676	Kidney	Tissue	BTO:0000671	SRP323663	RNA-Seq	Carassius auratus	NA	NA	NA µg/L deltamethrin	NA	7673744890	6253650810	81.5	91.99
SRR14783843	PRJNA736754	SAMN19663675	Kidney	Tissue	BTO:0000671	SRP323663	RNA-Seq	Carassius auratus	NA	NA	NA µg/L deltamethrin	NA	8189592344	7146781163	87.29	92.77
SRR22341963	PRJNA901053	SAMN31703327	Kidney	Tissue	BTO:0000671	SRP408667	RNA-Seq	Carassius auratus	NA	12 months	Nigericin treatment	12 months	6945396300	5684775906	81.85	94.15
SRR22341964	PRJNA901053	SAMN31703326	Kidney	Tissue	BTO:0000671	SRP408667	RNA-Seq	Carassius auratus	NA	12 months	Nigericin treatment	12 months	6983068500	6050500819	86.64	93.95
SRR22341965	PRJNA901053	SAMN31703325	Kidney	Tissue	BTO:0000671	SRP408667	RNA-Seq	Carassius auratus	NA	12 months	Nigericin treatment	12 months	6714279300	5642284191	84.02	94.12
SRR22341966	PRJNA901053	SAMN31703324	Kidney	Tissue	BTO:0000671	SRP408667	RNA-Seq	Carassius auratus	NA	12 months	Nigericin treatment	12 months	6709078800	5621383692	83.79	95.7
SRR22341967	PRJNA901053	SAMN31703323	Kidney	Tissue	BTO:0000671	SRP408667	RNA-Seq	Carassius auratus	NA	12 months	no Nigericin control	12 months	6815565300	5825234508	85.48	93.45
SRR22341968	PRJNA901053	SAMN31703322	Kidney	Tissue	BTO:0000671	SRP408667	RNA-Seq	Carassius auratus	NA	12 months	no Nigericin control	12 months	6629192700	5806023984	87.58	93.8
SRR22341969	PRJNA901053	SAMN31703321	Kidney	Tissue	BTO:0000671	SRP408667	RNA-Seq	Carassius auratus	NA	12 months	no Nigericin control	12 months	7022276400	6119603448	87.12	93.78
SRR22341970	PRJNA901053	SAMN31703320	Kidney	Tissue	BTO:0000671	SRP408667	RNA-Seq	Carassius auratus	NA	12 months	no Nigericin control	12 months	6714003000	5437742460	81	93.68
SRR2191513	PRJNA243312	SAMN02726261	Kidney	Tissue	BTO:0000671	SRP051553	RNA-Seq	Carassius auratus	Male	1	NA	NA	7861026200	6602688316	84	87.29
SRR10358022	PRJNA580146	SAMN13151863	Kidney	Tissue	BTO:0000671	SRP227305	RNA-Seq	Carassius auratus	Male	NA	NA	Adult	7307094900	6304091810	86.27	92.74
SRR8293177	PRJNA508226	SAMN10518519	Kidney	Tissue	BTO:0000671	SRP172901	RNA-Seq	Carassius auratus	NA	NA	NA	Adult	17132986463	14452918421	84.37	91.68
SRR8293178	PRJNA508226	SAMN10518519	Kidney	Tissue	BTO:0000671	SRP172901	RNA-Seq	Carassius auratus	NA	NA	NA	Adult	17228092843	14751459870	85.6	83.62
SRR8293179	PRJNA508226	SAMN10518519	Kidney	Tissue	BTO:0000671	SRP172901	RNA-Seq	Carassius auratus	NA	NA	NA	Adult	17101944204	14625668614	85.5	89.57
SRR10358010	PRJNA580146	SAMN13151855	Larvae	Tissue	NA	SRP227305	RNA-Seq	Carassius auratus	Male	NA	NA	3 days post hatch	7179252900	5822029302	81.11	94.74
SRR10358025	PRJNA580146	SAMN13151852	Larvae	Tissue	NA	SRP227305	RNA-Seq	Carassius auratus	male	NA	NA	1 days post hatch	6509735700	5456235636	83.83	82.33
SRR21011299	PRJNA868515	SAMN30249726	Liver	Tissue	BTO:0000759	SRP390998	RNA-Seq	Carassius auratus	pooled Male and Female	1 Year Old	DEHP_5NANAppb_NA3	NA	8534182062	7583940644	88.85	91.42
SRR12799987	PRJNA667786	SAMN16383729	Liver	Tissue	BTO:0000759	SRP286850	RNA-Seq	Carassius auratus	NA	1	NA	Juvenile	8228583600	7194442512	87.45	92.87
SRR12799986	PRJNA667786	SAMN16383727	Liver	Tissue	BTO:0000759	SRP286850	RNA-Seq	Carassius auratus	NA	1	NA	Juvenile	7276746000	5936767920	81.58	93.77
SRR12799985	PRJNA667786	SAMN16383728	Liver	Tissue	BTO:0000759	SRP286850	RNA-Seq	Carassius auratus	NA	1	NA	Juvenile	7100646000	6066540660	85.44	93
SRR21011300	PRJNA868515	SAMN30249725	Liver	Tissue	BTO:0000759	SRP390998	RNA-Seq	Carassius auratus	pooled Male and Female	1 Year Old	DEHP_5NANAppb_NA2	NA	7263519176	6168392494	84.9	90.78
SRR21011301	PRJNA868515	SAMN30249724	Liver	Tissue	BTO:0000759	SRP390998	RNA-Seq	Carassius auratus	pooled Male and Female	1 Year Old	DEHP_5NANAppb_NA1	NA	7172179276	6210766428	86.6	90.64
SRR21011302	PRJNA868515	SAMN30249723	Liver	Tissue	BTO:0000759	SRP390998	RNA-Seq	Carassius auratus	pooled Male and Female	1 Year Old	Control_NA3	NA	6927650782	6011376214	86.77	92.24
SRR21011303	PRJNA868515	SAMN30249722	Liver	Tissue	BTO:0000759	SRP390998	RNA-Seq	Carassius auratus	pooled Male and Female	1 Year Old	Control_NA2	NA	6280017218	5122014120	81.55	91.47
SRR21011304	PRJNA868515	SAMN30249721	Liver	Tissue	BTO:0000759	SRP390998	RNA-Seq	Carassius auratus	pooled Male and Female	1 Year Old	Control_NA1	NA	6766048770	5757581960	85.12	92.25
SRR19025928	PRJNA833750	SAMN28016626	Liver	Tissue	BTO:0000759	SRP373067	RNA-Seq	Carassius auratus	Female	One Year Old	NA	NA	14952945900	12929363026	86.47	88.67
SRR12960414	PRJNA673674	SAMN16619882	Liver	Tissue	BTO:0000759	SRP290673	RNA-Seq	Carassius auratus	Male	6 Month	NA	Juvenile	7647186000	6216919920	81.3	89.8
SRR12960415	PRJNA673674	SAMN16619881	Liver	Tissue	BTO:0000759	SRP290673	RNA-Seq	Carassius auratus	Male	6 Month	NA	Juvenile	7411711500	6288470865	84.83	87.56
SRR12960416	PRJNA673674	SAMN16619880	Liver	Tissue	BTO:0000759	SRP290673	RNA-Seq	Carassius auratus	Male	6 Month	NA	Juvenile	9273632100	7812331536	84.24	87.35
SRR12960417	PRJNA673674	SAMN16619879	Liver	Tissue	BTO:0000759	SRP290673	RNA-Seq	Carassius auratus	Male	6 Month	NA	Juvenile	7215106200	6075989112	84.23	90.89
SRR12960418	PRJNA673674	SAMN16619878	Liver	Tissue	BTO:0000759	SRP290673	RNA-Seq	Carassius auratus	Male	6 Month	NA	Juvenile	6514349700	5286587247	81.15	90.44
SRR12960419	PRJNA673674	SAMN16619877	Liver	Tissue	BTO:0000759	SRP290673	RNA-Seq	Carassius auratus	Male	6 Month	NA	Juvenile	8576334900	7517180891	87.64	87.61
SRR12960420	PRJNA673674	SAMN16619876	Liver	Tissue	BTO:0000759	SRP290673	RNA-Seq	Carassius auratus	Male	6 Month	NA	Juvenile	6746689800	5639450118	83.6	88.44
SRR12960421	PRJNA673674	SAMN16619875	Liver	Tissue	BTO:0000759	SRP290673	RNA-Seq	Carassius auratus	Male	6 Month	NA	Juvenile	9182242500	8101952730	88.24	90.13
SRR12960422	PRJNA673674	SAMN16619884	Liver	Tissue	BTO:0000759	SRP290673	RNA-Seq	Carassius auratus	Male	6 Month	NA	Juvenile	7076804700	5843289855	82.57	90.34
SRR12960423	PRJNA673674	SAMN16619883	Liver	Tissue	BTO:0000759	SRP290673	RNA-Seq	Carassius auratus	Male	6 Month	NA	Juvenile	9044965800	7838768028	86.64	90.59
SRR12960424	PRJNA673674	SAMN16619874	Liver	Tissue	BTO:0000759	SRP290673	RNA-Seq	Carassius auratus	Male	6 Month	NA	Juvenile	6451589700	5313065553	82.34	88.41
SRR12960425	PRJNA673674	SAMN16619873	Liver	Tissue	BTO:0000759	SRP290673	RNA-Seq	Carassius auratus	Male	6 Month	NA	Juvenile	8979931200	7826341056	87.14	89.78
SRR6001365	PRJNA401083	SAMN07602062	Liver	Tissue	BTO:0000759	SRP116724	RNA-Seq	Carassius auratus	NA	2 Year	NA	NA	7756413600	6419843096	82.8	89.49
SRR6001366	PRJNA401083	SAMN07602062	Liver	Tissue	BTO:0000759	SRP116724	RNA-Seq	Carassius auratus	NA	2 Year	NA	NA	8697883800	7657957796	88.06	90.16
SRR6001367	PRJNA401083	SAMN07602062	Liver	Tissue	BTO:0000759	SRP116724	RNA-Seq	Carassius auratus	NA	2 Year	NA	NA	14965782236	12409058354	82.94	89.58
SRR6001371	PRJNA401083	SAMN07602062	Liver	Tissue	BTO:0000759	SRP116724	RNA-Seq	Carassius auratus	NA	2 Year	NA	NA	14601129564	12322703755	84.4	90.4
SRR5936567	PRJNA398327	SAMN07508213	Liver	Tissue	BTO:0000759	SRP115452	RNA-Seq	Carassius auratus	NA	15 months Old	NA	NA	7723540500	6641563809	86	66.49
SRR22164354	PRJNA850819	SAMN29203440	Liver	Tissue	BTO:0000759	SRP406042	RNA-Seq	Carassius auratus	NA	NA	NA	NA	7369514400	6430177624	87.25	92.18
SRR22164355	PRJNA850819	SAMN29203439	Liver	Tissue	BTO:0000759	SRP406042	RNA-Seq	Carassius auratus	NA	NA	NA	NA	6137517300	5058919653	82.44	91.9
SRR22164356	PRJNA850819	SAMN29203438	Liver	Tissue	BTO:0000759	SRP406042	RNA-Seq	Carassius auratus	NA	NA	NA	NA	7378315500	6081470715	82.42	93.1
SRR22164357	PRJNA850819	SAMN29203437	Liver	Tissue	BTO:0000759	SRP406042	RNA-Seq	Carassius auratus	NA	NA	NA	NA	7292340900	6215359830	85.25	93.43
SRR22164358	PRJNA850819	SAMN29203436	Liver	Tissue	BTO:0000759	SRP406042	RNA-Seq	Carassius auratus	NA	NA	NA	NA	7091715300	6118097160	86.27	91.82
SRR5873930	PRJNA395946	SAMN07414934	Liver	Tissue	BTO:0000759	SRP113648	RNA-Seq	Carassius auratus	NA	15 months Old	NA	NA	7858178014	6476129080	82.4	91.57
SRR5873932	PRJNA395953	SAMN07418467	Liver	Tissue	BTO:0000759	SRP113650	RNA-Seq	Carassius auratus	NA	15 months Old	NA	NA	6243070236	5151909701	82.52	83.72
SRR15606871	PRJNA757620	SAMN20969409	Liver	Tissue	BTO:0000759	SRP334034	RNA-Seq	Carassius auratus	NA	NA	NA	NA	6313811726	5534760318	87.68	90.43
SRR15606872	PRJNA757620	SAMN20969408	Liver	Tissue	BTO:0000759	SRP334034	RNA-Seq	Carassius auratus	NA	NA	NA	NA	7632550880	6601918776	86.48	87.9
SRR15606873	PRJNA757620	SAMN20969407	Liver	Tissue	BTO:0000759	SRP334034	RNA-Seq	Carassius auratus	NA	NA	NA	NA	8027048978	6983402920	86.99	86.58
SRR15606874	PRJNA757620	SAMN20969406	Liver	Tissue	BTO:0000759	SRP334034	RNA-Seq	Carassius auratus	NA	NA	NA	NA	6222361568	5124817590	82.34	90.35
SRR10358021	PRJNA580146	SAMN13151864	Liver	Tissue	BTO:0000759	SRP227305	RNA-Seq	Carassius auratus	Male	NA	NA	Adult	6959287800	5812607472	83.5	93.59
SRR21903172	PRJNA890564	SAMN31280946	Liver	Tissue	BTO:0000759	SRP402625	RNA-Seq	Carassius auratus	NA	NA	NA	NA	693513800	568721196	82	84.34
SRR21903173	PRJNA890564	SAMN31280947	Liver	Tissue	BTO:0000759	SRP402625	RNA-Seq	Carassius auratus	NA	NA	NA	NA	620948600	522607710	84.17	87.33
SRR21903174	PRJNA890564	SAMN31280948	Liver	Tissue	BTO:0000759	SRP402625	RNA-Seq	Carassius auratus	NA	NA	NA	NA	657763400	566676788	86.16	81.23
SRR21903175	PRJNA890564	SAMN31280949	Liver	Tissue	BTO:0000759	SRP402625	RNA-Seq	Carassius auratus	NA	NA	NA	NA	708131150	573589543	81	70.34
SRR21903176	PRJNA890564	SAMN31280950	Liver	Tissue	BTO:0000759	SRP402625	RNA-Seq	Carassius auratus	NA	NA	NA	NA	623345500	527005265	84.5	78.23
SRR21903177	PRJNA890564	SAMN31280951	Liver	Tissue	BTO:0000759	SRP402625	RNA-Seq	Carassius auratus	NA	NA	NA	NA	722826900	631084272	87.3	81.02
SRR22164349	PRJNA850819	SAMN29203445	Liver	Tissue	BTO:0000759	SRP406042	RNA-Seq	Carassius auratus	NA	NA	NA	NA	7060216800	5940186072	84.12	79.58
SRR22164350	PRJNA850819	SAMN29203444	Liver	Tissue	BTO:0000759	SRP406042	RNA-Seq	Carassius auratus	NA	NA	NA	NA	7923415200	6882581376	86.9	88.9
SRR22164351	PRJNA850819	SAMN29203443	Liver	Tissue	BTO:0000759	SRP406042	RNA-Seq	Carassius auratus	NA	NA	NA	NA	6605299200	5570594304	84.31	83.27
SRR22164352	PRJNA850819	SAMN29203442	Liver	Tissue	BTO:0000759	SRP406042	RNA-Seq	Carassius auratus	NA	NA	NA	NA	6195987900	5302613817	85.56	77.23
SRR22164353	PRJNA850819	SAMN29203441	Liver	Tissue	BTO:0000759	SRP406042	RNA-Seq	Carassius auratus	NA	NA	NA	NA	7938877200	6469863528	81.5	75.24
SRR21883728	PRJNA889929	SAMN31262822	Liver	Tissue	BTO:0000759	SRP402284	RNA-Seq	Carassius auratus	NA	NA	hypoxia stress	NA	9863210700	8676313416	87.97	90.46
SRR21883729	PRJNA889929	SAMN31262823	Liver	Tissue	BTO:0000759	SRP402284	RNA-Seq	Carassius auratus	NA	NA	hypoxia stress	NA	7664418600	6418147812	83.78	90.27
SRR21883730	PRJNA889929	SAMN31262824	Liver	Tissue	BTO:0000759	SRP402284	RNA-Seq	Carassius auratus	NA	NA	hypoxia stress	NA	7451806200	6324033210	84.85	90.37
SRR21883731	PRJNA889929	SAMN31262825	Liver	Tissue	BTO:0000759	SRP402284	RNA-Seq	Carassius auratus	NA	NA	control	NA	7619613300	6396896586	83.94	88.6
SRR21883732	PRJNA889929	SAMN31262826	Liver	Tissue	BTO:0000759	SRP402284	RNA-Seq	Carassius auratus	NA	NA	control	NA	7635891600	6809381532	89.18	90.6
SRR21883733	PRJNA889929	SAMN31262827	Liver	Tissue	BTO:0000759	SRP402284	RNA-Seq	Carassius auratus	NA	NA	control	NA	7245079500	6213479790	85.74	88.52
SRR19025935	PRJNA833750	SAMN28016627	Muscle	Tissue	BTO:0000887	SRP373067	RNA-Seq	Carassius auratus	Female	One Year Old	NA	NA	13097739300	10820100446	82.61	91.79
SRR25500419	PRJNA999921	SAMN36751006	Muscle	Tissue	BTO:0000887	SRP453074	RNA-Seq	Carassius auratus	pooled Male and Female	2_Age	NA	NA	7545841460	6504121985	86.2	85.44
SRR25500420	PRJNA999921	SAMN36751005	Muscle	Tissue	BTO:0000887	SRP453074	RNA-Seq	Carassius auratus	pooled Male and Female	2_Age	NA	NA	7733035556	6410819919	82.9	86.02
SRR25500421	PRJNA999921	SAMN36751004	Muscle	Tissue	BTO:0000887	SRP453074	RNA-Seq	Carassius auratus	pooled Male and Female	2_Age	NA	NA	6633077566	5844898628	88.1	84.95
SRR27407570	PRJNA1060653	SAMN09670328	Muscle	Tissue	BTO:0000887	SRP481073	RNA-Seq	Carassius auratus	NA	NA	NA	Juvenile	6640363200	5634921912	84.82	88.18
SRR27407571	PRJNA1060653	SAMN09670328	Muscle	Tissue	BTO:0000887	SRP481073	RNA-Seq	Carassius auratus	NA	NA	NA	Juvenile	7366420500	6416415210	87.12	84.53
SRR27407572	PRJNA1060653	SAMN09670328	Muscle	Tissue	BTO:0000887	SRP481073	RNA-Seq	Carassius auratus	NA	NA	NA	Juvenile	6349885200	5246890284	82.63	84.61
SRR27407573	PRJNA1060653	SAMN09670328	Muscle	Tissue	BTO:0000887	SRP481073	RNA-Seq	Carassius auratus	NA	NA	NA	Juvenile	7553559000	6652207410	88.04	84.77
SRR27407574	PRJNA1060653	SAMN09670328	Muscle	Tissue	BTO:0000887	SRP481073	RNA-Seq	Carassius auratus	NA	NA	NA	Juvenile	10581514500	9339777960	88.25	87.22
SRR27407575	PRJNA1060653	SAMN09670328	Muscle	Tissue	BTO:0000887	SRP481073	RNA-Seq	Carassius auratus	NA	NA	NA	Juvenile	6787444800	5447710080	80.28	87
SRR27407576	PRJNA1060653	SAMN09670328	Muscle	Tissue	BTO:0000887	SRP481073	RNA-Seq	Carassius auratus	NA	NA	NA	Juvenile	6951845700	5847220310	84.09	85.36
SRR27407578	PRJNA1060653	SAMN09670328	Muscle	Tissue	BTO:0000887	SRP481073	RNA-Seq	Carassius auratus	NA	NA	NA	Juvenile	6487968900	5530797772	85.23	86.36
SRR27407579	PRJNA1060653	SAMN09670328	Muscle	Tissue	BTO:0000887	SRP481073	RNA-Seq	Carassius auratus	NA	NA	NA	Juvenile	7409603100	6086214532	82.11	86.14
SRR27407583	PRJNA1060653	SAMN09670328	Muscle	Tissue	BTO:0000887	SRP481073	RNA-Seq	Carassius auratus	NA	NA	NA	Juvenile	10108818600	8540125614	84.47	86.06
SRR27407584	PRJNA1060653	SAMN09670328	Muscle	Tissue	BTO:0000887	SRP481073	RNA-Seq	Carassius auratus	NA	NA	NA	Juvenile	7260178800	6205827036	85.48	85.24
SRR27407585	PRJNA1060653	SAMN09670328	Muscle	Tissue	BTO:0000887	SRP481073	RNA-Seq	Carassius auratus	NA	NA	NA	Juvenile	7322528700	6427535216	87.79	86.44
SRR27407586	PRJNA1060653	SAMN09670328	Muscle	Tissue	BTO:0000887	SRP481073	RNA-Seq	Carassius auratus	NA	NA	NA	Juvenile	11413216200	9262829204	81.14	83.98
SRR27407587	PRJNA1060653	SAMN09670328	Muscle	Tissue	BTO:0000887	SRP481073	RNA-Seq	Carassius auratus	NA	NA	NA	Juvenile	7590823200	6679961388	88	85.35
SRR25500414	PRJNA999921	SAMN36751011	Muscle	Tissue	BTO:0000887	SRP453074	RNA-Seq	Carassius auratus	pooled Male and Female	2_Age	NA	NA	8223476006	7027962511	85.47	85.99
SRR25500415	PRJNA999921	SAMN36751010	Muscle	Tissue	BTO:0000887	SRP453074	RNA-Seq	Carassius auratus	pooled Male and Female	2_Age	NA	NA	6553482748	5629069677	85.89	83.32
SRR25500416	PRJNA999921	SAMN36751009	Muscle	Tissue	BTO:0000887	SRP453074	RNA-Seq	Carassius auratus	pooled Male and Female	2_Age	NA	NA	8194756410	7353546529	89.71	83.82
SRR25500418	PRJNA999921	SAMN36751007	Muscle	Tissue	BTO:0000887	SRP453074	RNA-Seq	Carassius auratus	pooled Male and Female	2_Age	NA	NA	6620162234	5661338421	85.52	85.22
SRR25500426	PRJNA999921	SAMN36751015	Muscle	Tissue	BTO:0000887	SRP453074	RNA-Seq	Carassius auratus	pooled Male and Female	2_Age	NA	NA	7981374082	6878700121	86.18	85.45
SRR25500427	PRJNA999921	SAMN36751014	Muscle	Tissue	BTO:0000887	SRP453074	RNA-Seq	Carassius auratus	pooled Male and Female	2_Age	NA	NA	8670107732	7401672013	85.35	85.41
SRR25500428	PRJNA999921	SAMN36751013	Muscle	Tissue	BTO:0000887	SRP453074	RNA-Seq	Carassius auratus	pooled Male and Female	2_Age	NA	NA	7008333404	5957164721	84.99	84.94
SRR25500429	PRJNA999921	SAMN36751012	Muscle	Tissue	BTO:0000887	SRP453074	RNA-Seq	Carassius auratus	pooled Male and Female	2_Age	NA	NA	7645540116	6363882895	83.21	84.1
SRR25500430	PRJNA999921	SAMN36751003	Muscle	Tissue	BTO:0000887	SRP453074	RNA-Seq	Carassius auratus	pooled Male and Female	2_Age	NA	NA	9353532222	8495259664	90.83	85.4
SRR27407577	PRJNA1060653	SAMN09670328	Muscle	Tissue	BTO:0000887	SRP481073	RNA-Seq	Carassius auratus	NA	NA	NA	Juvenile	7646258100	6442887483	84.25	82.4
SRR27407580	PRJNA1060653	SAMN09670328	Muscle	Tissue	BTO:0000887	SRP481073	RNA-Seq	Carassius auratus	NA	NA	NA	Juvenile	5905589100	4970675337	84.17	86.01
SRR27407581	PRJNA1060653	SAMN09670328	Muscle	Tissue	BTO:0000887	SRP481073	RNA-Seq	Carassius auratus	NA	NA	NA	Juvenile	10961247000	9645277356	88	86.72
SRR25500417	PRJNA999921	SAMN36751008	Muscle	Tissue	BTO:0000887	SRP453074	RNA-Seq	Carassius auratus	pooled Male and Female	2_Age	NA	NA	8733076544	7427966049	85.08	83.91
SRR25500422	PRJNA999921	SAMN36751019	Muscle	Tissue	BTO:0000887	SRP453074	RNA-Seq	Carassius auratus	pooled Male and Female	2_Age	NA	NA	6441525912	5284583258	82	85.1
SRR25500423	PRJNA999921	SAMN36751018	Muscle	Tissue	BTO:0000887	SRP453074	RNA-Seq	Carassius auratus	pooled Male and Female	2_Age	NA	NA	6544136150	5718899700	87.43	83.99
SRR25500424	PRJNA999921	SAMN36751017	Muscle	Tissue	BTO:0000887	SRP453074	RNA-Seq	Carassius auratus	pooled Male and Female	2_Age	NA	NA	9040256146	7654423046	84.65	85.3
SRR25500425	PRJNA999921	SAMN36751016	Muscle	Tissue	BTO:0000887	SRP453074	RNA-Seq	Carassius auratus	pooled Male and Female	2_Age	NA	NA	6910883440	5766118303	83.47	85.3
SRR25500431	PRJNA999921	SAMN36751002	Muscle	Tissue	BTO:0000887	SRP453074	RNA-Seq	Carassius auratus	pooled Male and Female	2_Age	NA	NA	7724774648	6465294427	83.73	84.42
SRR10358023	PRJNA580146	SAMN13151862	Muscle	Tissue	BTO:0000887	SRP227305	RNA-Seq	Carassius auratus	Male	NA	NA	Adult	7315864500	6427950225	87.88	84.54
SRR27407582	PRJNA1060653	SAMN09670328	Muscle	Tissue	BTO:0000887	SRP481073	RNA-Seq	Carassius auratus	NA	0	NA	Juvenile	6270530100	5110311669	81.49	82.25
SRR31313384	PRJNA1185122	SAMN44684475	Muscle	Tissue	BTO:0000887	SRP544632	RNA-Seq	Carassius auratus	NA	3Month	NA	NA	10541419928	9096558549	86.3	81.58
SRR31313385	PRJNA1185122	SAMN44684474	Muscle	Tissue	BTO:0000887	SRP544632	RNA-Seq	Carassius auratus	NA	3Month	NA	NA	13876951038	12009362315	86.58	86.11
SRR31313386	PRJNA1185122	SAMN44684473	Muscle	Tissue	BTO:0000887	SRP544632	RNA-Seq	Carassius auratus	NA	3Month	NA	NA	11263923520	9184282931	81.56	88.43
SRR31313387	PRJNA1185122	SAMN44684472	Muscle	Tissue	BTO:0000887	SRP544632	RNA-Seq	Carassius auratus	NA	3Month	NA	NA	8416229620	7238954663	86	85.27
SRR31313388	PRJNA1185122	SAMN44684471	Muscle	Tissue	BTO:0000887	SRP544632	RNA-Seq	Carassius auratus	NA	3Month	NA	NA	8832025636	7715462322	87.37	85.72
SRR31313389	PRJNA1185122	SAMN44684470	Muscle	Tissue	BTO:0000887	SRP544632	RNA-Seq	Carassius auratus	NA	3Month	NA	NA	10206873992	8519672941	83.46	91.22
SRR21995093	PRJNA848955	SAMN29021259	Olfactory Bulb	Tissue	BTO:0000961	SRP403769	RNA-Seq	Carassius auratus	pooled male and female	NA	Water with TCC4	NA	7086316130	5912506429	83.43	83.31
SRR21995091	PRJNA848955	SAMN29021261	Olfactory Bulb	Tissue	BTO:0000961	SRP403769	RNA-Seq	Carassius auratus	pooled male and female	NA	Water with TCS2	NA	8215674212	6768848833	82.4	91.66
SRR21995099	PRJNA848955	SAMN29021263	Olfactory Bulb	Tissue	BTO:0000961	SRP403769	RNA-Seq	Carassius auratus	pooled male and female	NA	Water with TCS4	NA	7483271132	6504514596	86.94	85.06
SRR21995092	PRJNA848955	SAMN29021260	Olfactory Bulb	Tissue	BTO:0000961	SRP403769	RNA-Seq	Carassius auratus	pooled male and female	NA	Water with TCS1	NA	7760833274	6659496615	85.78	84.72
SRR21995094	PRJNA848955	SAMN29021258	Olfactory Bulb	Tissue	BTO:0000961	SRP403769	RNA-Seq	Carassius auratus	pooled male and female	NA	Water with TCC3	NA	9444362274	8492821322	89.91	85.65
SRR21995095	PRJNA848955	SAMN29021257	Olfactory Bulb	Tissue	BTO:0000961	SRP403769	RNA-Seq	Carassius auratus	pooled male and female	NA	Water with TCC2	NA	7565202702	6183509218	81.73	85.28
SRR21995096	PRJNA848955	SAMN29021256	Olfactory Bulb	Tissue	BTO:0000961	SRP403769	RNA-Seq	Carassius auratus	pooled male and female	NA	Water with TCC1	NA	6731837964	5540110129	82.29	82.41
SRR21995097	PRJNA848955	SAMN29021255	Olfactory Bulb	Tissue	BTO:0000961	SRP403769	RNA-Seq	Carassius auratus	pooled male and female	NA	Natural water4	NA	7576133374	6605858355	87.23	90.33
SRR21995098	PRJNA848955	SAMN29021254	Olfactory Bulb	Tissue	BTO:0000961	SRP403769	RNA-Seq	Carassius auratus	pooled male and female	NA	Natural water3	NA	7007279444	6087325882	86.86	89.37
SRR21995100	PRJNA848955	SAMN29021262	Olfactory Bulb	Tissue	BTO:0000961	SRP403769	RNA-Seq	Carassius auratus	pooled male and female	NA	Water with TCS3	NA	7085517598	5832469423	82.32	90.56
SRR21995101	PRJNA848955	SAMN29021253	Olfactory Bulb	Tissue	BTO:0000961	SRP403769	RNA-Seq	Carassius auratus	pooled male and female	NA	Natural water2	NA	7604449376	6728254948	88.47	91.41
SRR21995102	PRJNA848955	SAMN29021252	Olfactory Bulb	Tissue	BTO:0000961	SRP403769	RNA-Seq	Carassius auratus	pooled male and female	NA	Natural water1	NA	7627130994	6369145114	83.51	90.56
SRR18970020	PRJNA833167	SAMN27963103	Oocytes	cell line	BTO:0000964	SRP372808	RNA-Seq	Carassius auratus	Female	One Year Old	NA	vitellogenic oocytes	6634423200	5539610196	83.49	90.56
SRR18970021	PRJNA833167	SAMN27963101	Oocytes	cell line	BTO:0000964	SRP372808	RNA-Seq	Carassius auratus	Female	One Year Old	NA	pre-vitellogenic oocytes	6710501100	5786497957	86.24	91.45
SRR19025934	PRJNA833750	SAMN28016628	Ovary	Tissue	BTO:0000975	SRP373067	RNA-Seq	Carassius auratus	Female	One Year Old	NA	NA	15737259000	13222241040	84.03	85.31
SRR12533875	PRJNA659409	SAMN15905380	Ovary	Tissue	BTO:0000975	SRP279050	RNA-Seq	Carassius auratus	Female	12 months	NA	NA	10174350300	8649780522	85	82.39
SRR12533876	PRJNA659409	SAMN15905380	Ovary	Tissue	BTO:0000975	SRP279050	RNA-Seq	Carassius auratus	Female	12 months	NA	NA	11052572700	9779603976	88.47	83.56
SRR12533877	PRJNA659409	SAMN15905380	Ovary	Tissue	BTO:0000975	SRP279050	RNA-Seq	Carassius auratus	Female	12 months	NA	NA	10623929700	8721627174	82.12	86.89
SRR27699739	PRJNA1068107	SAMN39578543	Ovary	Tissue	BTO:0000975	SRP485456	RNA-Seq	Carassius auratus	female	NA	NA	NA	3526215118	3010106341	85.36	84.32
SRR27699742	PRJNA1068107	SAMN39578546	Ovary	Tissue	BTO:0000975	SRP485456	RNA-Seq	Carassius auratus	female	NA	NA	NA	4380473458	3571992025	81.56	87.38
SRR27699768	PRJNA1068107	SAMN39578539	Ovary	Tissue	BTO:0000975	SRP485456	RNA-Seq	Carassius auratus	female	NA	NA	NA	3551610600	3071979240	86.47	85.21
SRR27699770	PRJNA1068107	SAMN39578541	Ovary	Tissue	BTO:0000975	SRP485456	RNA-Seq	Carassius auratus	female	NA	NA	NA	3570974538	3111583432	87.14	83.21
SRR27699771	PRJNA1068107	SAMN39578542	Ovary	Tissue	BTO:0000975	SRP485456	RNA-Seq	Carassius auratus	female	NA	NA	NA	3890238066	3262567976	83.88	83.35
SRR10358008	PRJNA580146	SAMN13151857	Pectoral Fin	Tissue	BTO:0004653	SRP227305	RNA-Seq	Carassius auratus	Male	NA	NA	Adult	7065395400	6218658372	88.02	92.12
SRR7749870	PRJNA481500	SAMN09907422	Skeletal Bone	Tissue	BTO:0000140	SRP154139	RNA-Seq	Carassius auratus	NA	NA	NA	Adult	23040424764	19654758579	85.31	96.36
SRR7749878	PRJNA481500	SAMN09907426	Skeletal Muscle	Tissue	BTO:0001103	SRP154139	RNA-Seq	Carassius auratus	NA	NA	NA	Adult	21134679300	18064098552	85.47	97.62
SRR21386006	PRJNA875638	SAMN30626163	Skin	Tissue	BTO:0001253	SRP395189	RNA-Seq	Carassius auratus	Female	NA	NA	NA	5639449998	4685998991	83.11	87.51
SRR21386001	PRJNA875638	SAMN30626158	Skin	Tissue	BTO:0001253	SRP395189	RNA-Seq	Carassius auratus	Female	NA	NA	NA	6679548345	5632839406	84.31	90.76
SRR21386005	PRJNA875638	SAMN30626162	Skin	Tissue	BTO:0001253	SRP395189	RNA-Seq	Carassius auratus	Female	NA	NA	NA	6733548570	5551472500	82.46	88.01
SRR21386004	PRJNA875638	SAMN30626161	Skin	Tissue	BTO:0001253	SRP395189	RNA-Seq	Carassius auratus	Female	NA	NA	NA	6733650238	5743584715	85.29	89.43
SRR21386003	PRJNA875638	SAMN30626160	Skin	Tissue	BTO:0001253	SRP395189	RNA-Seq	Carassius auratus	Female	NA	NA	NA	5481037297	4726422841	86.23	88.35
SRR21386002	PRJNA875638	SAMN30626159	Skin	Tissue	BTO:0001253	SRP395189	RNA-Seq	Carassius auratus	Female	NA	NA	NA	5664209327	4736695004	83.64	90.28
SRR2191514	PRJNA243312	SAMN02726260	Skin	Tissue	BTO:0001253	SRP051553	RNA-Seq	Carassius auratus	Male	1	NA	NA	6510858400	5634652560	86.55	95.11
SRR22548345	PRJNA909228	SAMN32072353	Skin	Tissue	BTO:0001253	SRP411639	RNA-Seq	Carassius auratus	NA	NA	NA	NA	6737490300	5830213260	86.53	92.31
SRR22548346	PRJNA909228	SAMN32072354	Skin	Tissue	BTO:0001253	SRP411639	RNA-Seq	Carassius auratus	NA	NA	NA	NA	6873529500	5677794060	82.64	92.96
SRR22548347	PRJNA909228	SAMN32072355	Skin	Tissue	BTO:0001253	SRP411639	RNA-Seq	Carassius auratus	NA	NA	NA	NA	6545300100	5409727428	82.64	92.78
SRR22548348	PRJNA909228	SAMN32072356	Skin	Tissue	BTO:0001253	SRP411639	RNA-Seq	Carassius auratus	NA	NA	NA	NA	6871221300	6101508708	88.82	93.99
SRR22548349	PRJNA909228	SAMN32072357	Skin	Tissue	BTO:0001253	SRP411639	RNA-Seq	Carassius auratus	NA	NA	NA	NA	6836493300	6023547594	88.09	93.33
SRR22548350	PRJNA909228	SAMN32072358	Skin	Tissue	BTO:0001253	SRP411639	RNA-Seq	Carassius auratus	NA	NA	NA	NA	6551864700	5460997932	83.33	92.65
SRR22548351	PRJNA909228	SAMN32072359	Skin	Tissue	BTO:0001253	SRP411639	RNA-Seq	Carassius auratus	NA	NA	NA	NA	6892936800	5988094452	86.88	93.54
SRR22548352	PRJNA909228	SAMN32072360	Skin	Tissue	BTO:0001253	SRP411639	RNA-Seq	Carassius auratus	NA	NA	NA	NA	6224813100	5032345581	80.83	90.78
SRR22548353	PRJNA909228	SAMN32072361	Skin	Tissue	BTO:0001253	SRP411639	RNA-Seq	Carassius auratus	NA	NA	NA	NA	7168793700	6372340596	88.9	92.77
SRR10358011	PRJNA580146	SAMN13151873	Skin	Tissue	BTO:0001253	SRP227305	RNA-Seq	Carassius auratus	Male	NA	NA	Adult	10189175100	8730564786	85.66	65.27
SRR10358012	PRJNA580146	SAMN13151872	Skin	Tissue	BTO:0001253	SRP227305	RNA-Seq	Carassius auratus	Male	NA	NA	Adult	6555695400	5380869132	82.06	88.26
SRR10358014	PRJNA580146	SAMN13151871	Skin	Tissue	BTO:0001253	SRP227305	RNA-Seq	Carassius auratus	Male	NA	NA	Adult	6045615000	5069056650	83.86	79.44
SRR10358015	PRJNA580146	SAMN13151870	Skin	Tissue	BTO:0001253	SRP227305	RNA-Seq	Carassius auratus	Male	NA	NA	Adult	6373220400	5427686976	85.18	84.6
SRR10358016	PRJNA580146	SAMN13151869	Skin	Tissue	BTO:0001253	SRP227305	RNA-Seq	Carassius auratus	Male	NA	NA	Adult	6741963600	5794541376	85.95	81.12
SRR10358018	PRJNA580146	SAMN13151867	Skin	Tissue	BTO:0001253	SRP227305	RNA-Seq	Carassius auratus	Male	NA	NA	Adult	6845119200	6069097980	88.64	74.01
SRR10358020	PRJNA580146	SAMN13151865	Skin	Tissue	BTO:0001253	SRP227305	RNA-Seq	Carassius auratus	Male	NA	NA	Adult	7365665400	6359775792	86.36	90.25
SRR10358024	PRJNA580146	SAMN13151853	Skin	Tissue	BTO:0001253	SRP227305	RNA-Seq	Carassius auratus	Male	NA	NA	Adult	6895995600	5677916350	82.36	93.71
SRR10097255	PRJNA564889	SAMN12726150	Skin	Tissue	BTO:0001253	SRP221305	RNA-Seq	Carassius auratus	NA	NA	biological replicate 3 (goldfish skin sample with gyrodactylus infection)	NA	6074112000	4939971600	81.33	92.51
SRR10097256	PRJNA564889	SAMN12726149	Skin	Tissue	BTO:0001253	SRP221305	RNA-Seq	Carassius auratus	NA	NA	biological replicate 2 (goldfish skin sample with gyrodactylus infection)	NA	6182253900	5236149786	84.69	93.46
SRR10097257	PRJNA564889	SAMN12726148	Skin	Tissue	BTO:0001253	SRP221305	RNA-Seq	Carassius auratus	NA	NA	biological replicate 1 (goldfish skin sample with gyrodactylus infection)	NA	6197604900	5423692314	87.54	92.16
SRR10097258	PRJNA564889	SAMN12726147	Skin	Tissue	BTO:0001253	SRP221305	RNA-Seq	Carassius auratus	NA	NA	biological replicate 3 (goldfish skin sample with no gyrodactylus infection)	NA	6160706400	5145108308	83.52	91.41
SRR10097259	PRJNA564889	SAMN12726146	Skin	Tissue	BTO:0001253	SRP221305	RNA-Seq	Carassius auratus	NA	NA	biological replicate 2 (goldfish skin sample with no gyrodactylus infection)	NA	6230504700	5233724463	84	92.09
SRR10097260	PRJNA564889	SAMN12726145	Skin	Tissue	BTO:0001253	SRP221305	RNA-Seq	Carassius auratus	NA	NA	biological replicate 1 (goldfish skin sample with no gyrodactylus infection)	NA	4793866350	4140314499	86.39	91.02
SRR12363994	PRJNA650006	SAMN15692299	Skin	Tissue	BTO:0001253	SRP275008	RNA-Seq	Carassius auratus	male	Three months	NA	NA	2211964920	1844084834	83.33	90.1
SRR19025933	PRJNA833750	SAMN28016629	Spleen	Tissue	BTO:0001281	SRP373067	RNA-Seq	Carassius auratus	Female	One Year Old	NA	NA	14451526500	12014996730	83.17	88.1
SRR10358017	PRJNA580146	SAMN13151868	Spleen	Tissue	BTO:0001281	SRP227305	RNA-Seq	Carassius auratus	Male	NA	NA	Adult	7381871400	6250367880	84.67	87.97
SRR12727685	PRJNA666023	SAMN16276922	Tailfin	Tissue	BTO:0001827	SRP285588	RNA-Seq	Carassius auratus	Male	6 months	NA	Adult	7527707700	6604292928	87.74	89.79
SRR12727684	PRJNA666023	SAMN16276914	Tailfin	Tissue	BTO:0001827	SRP285588	RNA-Seq	Carassius auratus	Male	8 months	NA	Adult	7897591800	6714229284	85	89.99
SRR12727683	PRJNA666023	SAMN16276916	Tailfin	Tissue	BTO:0001827	SRP285588	RNA-Seq	Carassius auratus	Male	6 months	NA	Adult	8219640600	7064680374	85.94	90.07
SRR12727686	PRJNA666023	SAMN16276912	Tailfin	Tissue	BTO:0001827	SRP285588	RNA-Seq	Carassius auratus	Female	6 months	NA	Adult	8118576000	6823347840	84.05	88.21
SRR12727682	PRJNA666023	SAMN16276918	Tailfin	Tissue	BTO:0001827	SRP285588	RNA-Seq	Carassius auratus	Female	6 months	NA	Adult	6832717500	5743486470	84.06	90.23
SRR12727681	PRJNA666023	SAMN16276920	Tailfin	Tissue	BTO:0001827	SRP285588	RNA-Seq	Carassius auratus	Male	8 months	NA	Adult	7455025500	6591757650	88.39	89.61
SRR7749877	PRJNA481500	SAMN09907427	Tailfin	Tissue	BTO:0001827	SRP154139	RNA-Seq	Carassius auratus	NA	NA	NA	Adult	22657614840	18479660278	81.58	94.63
SRR19025932	PRJNA833750	SAMN28016630	Testis	Tissue	BTO:0001363	SRP373067	RNA-Seq	Carassius auratus	Male	One Year Old	NA	NA	13465511400	11799548032	87.68	90.1
SRR7764449	PRJNA488131	SAMN09930097	Testis	Tissue	BTO:0001363	SRP159044	RNA-Seq	Carassius auratus	Male	Two- Years Old	NA	NA	6722199600	5610669652	83.47	59.19
SRR7765193	PRJNA488131	SAMN09930294	Testis	Tissue	BTO:0001363	SRP159044	RNA-Seq	Carassius auratus	Male	Two- Years Old	NA	NA	6880821900	6022880592	87.55	61.04
SRR13517433	PRJNA694292	SAMN17515897	Testis	Tissue	BTO:0001363	SRP303051	RNA-Seq	Carassius auratus	Male	2 Years Old	NA	NA	6057961492	5149512924	85	64.09
SRR13517434	PRJNA694292	SAMN17515896	Testis	Tissue	BTO:0001363	SRP303051	RNA-Seq	Carassius auratus	Male	2 Years Old	NA	NA	6379023188	5394449951	84.56	69.32
SRR13517435	PRJNA694292	SAMN17515895	Testis	Tissue	BTO:0001363	SRP303051	RNA-Seq	Carassius auratus	Male	2 Years Old	NA	NA	6353681046	5563250010	87.55	64.38
SRR10358019	PRJNA580146	SAMN13151866	Testis	Tissue	BTO:0001363	SRP227305	RNA-Seq	Carassius auratus	Male	NA	NA	Adult	6449417400	5219329920	80.92	93.27
SRR27699740	PRJNA1068107	SAMN39578544	Testis	Tissue	BTO:0001363	SRP485456	RNA-Seq	Carassius auratus	male	NA	NA	NA	3231088336	2791368603	86.37	84.39
SRR27699741	PRJNA1068107	SAMN39578545	Testis	Tissue	BTO:0001363	SRP485456	RNA-Seq	Carassius auratus	male	NA	NA	NA	3731202752	3143382308	84.22	89.14
SRR27699743	PRJNA1068107	SAMN39578547	Testis	Tissue	BTO:0001363	SRP485456	RNA-Seq	Carassius auratus	male	NA	NA	NA	3724783742	3223265820	86.53	89.72
SRR27699767	PRJNA1068107	SAMN39578538	Testis	Tissue	BTO:0001363	SRP485456	RNA-Seq	Carassius auratus	male	NA	NA	NA	3747481156	3251529621	86.77	84.67
SRR27699769	PRJNA1068107	SAMN39578540	Testis	Tissue	BTO:0001363	SRP485456	RNA-Seq	Carassius auratus	male	NA	NA	NA	4360138288	3645326281	83.65	91.49
SRR16939025	PRJNA779620	SAMN23132122	Brain	Tissue	BTO:0000142	SRP345919	RNA-Seq	Carassius gibelio	female	NA	NA	wild population from Czech Republic	29572684996	25666736421	86.79	90.41
SRR19141499	PRJNA836313	SAMN28157384	Embryo	Tissue	BTO:0000379	SRP374243	RNA-Seq	Carassius gibelio	female	NA	8-somite phase	NA	11352588300	9377362527	82.61	90.44
SRR19141502	PRJNA836313	SAMN28157381	Embryo	Tissue	BTO:0000379	SRP374243	RNA-Seq	Carassius gibelio	female	NA	blastula	NA	17717257200	15055583604	84.97	89.48
SRR19141504	PRJNA836313	SAMN28157385	Embryo	Tissue	BTO:0000379	SRP374243	RNA-Seq	Carassius gibelio	female	NA	1 dpf	NA	12053159700	10566599934	87.64	88.95
SRR19141501	PRJNA836313	SAMN28157382	Embryo	Tissue	BTO:0000379	SRP374243	RNA-Seq	Carassius gibelio	female	NA	embryonic shield	NA	13512839400	11455632414	84.8	85.69
SRR19141503	PRJNA836313	SAMN28157386	Embryo	Tissue	BTO:0000379	SRP374243	RNA-Seq	Carassius gibelio	female	3 Day Post-Fertilization	3 dpf	NA	12953929800	10942290426	84.48	88.24
SRR19141505	PRJNA836313	SAMN28157380	Embryo	Tissue	BTO:0000379	SRP374243	RNA-Seq	Carassius gibelio	female	Four Cells Phase	four cells	NA	14220841500	12615330585	88.7	87.21
SRR19141500	PRJNA836313	SAMN28157383	Embryo	Tissue	BTO:0000379	SRP374243	RNA-Seq	Carassius gibelio	female	Embryonic Bud Phase	NA	NA	12311511900	10779765672	87.58	88.23
SRR16939024	PRJNA779620	SAMN23132123	Eye	Tissue	BTO:0000439	SRP345919	RNA-Seq	Carassius gibelio	female	NA	NA	NA	26862414082	23006644888	85.64	93.43
SRR27343067	PRJNA1056495	SAMN39101730	Gill	Tissue	BTO:0000518	SRP480025	RNA-Seq	Carassius gibelio	NA	Six months	i7	NA	8414597612	7214572945	85.73	86.53
SRR27343068	PRJNA1056495	SAMN39101729	Gill	Tissue	BTO:0000518	SRP480025	RNA-Seq	Carassius gibelio	NA	Six months	i6	NA	10024368446	9117973273	90.9	86.87
SRR27343069	PRJNA1056495	SAMN39101728	Gill	Tissue	BTO:0000518	SRP480025	RNA-Seq	Carassius gibelio	NA	Six months	i5	NA	8320451830	7109877621	85.43	74.27
SRR27343070	PRJNA1056495	SAMN39101727	Gill	Tissue	BTO:0000518	SRP480025	RNA-Seq	Carassius gibelio	NA	Six months	i4	NA	7991348840	6553803479	82	88.21
SRR27343076	PRJNA1056495	SAMN39101726	Gill	Tissue	BTO:0000518	SRP480025	RNA-Seq	Carassius gibelio	NA	Six months	i3	NA	7384868514	6622621629	89.67	88.6
SRR27343066	PRJNA1056495	SAMN39101731	Gill	Tissue	BTO:0000518	SRP480025	RNA-Seq	Carassius gibelio	NA	Six months	i8	NA	10008013636	8086471068	80.81	88.05
SRR27343087	PRJNA1056495	SAMN39101725	Gill	Tissue	BTO:0000518	SRP480025	RNA-Seq	Carassius gibelio	NA	Six months	i2	NA	8317514578	7178417804	86.3	88.4
SRR27343088	PRJNA1056495	SAMN39101724	Gill	Tissue	BTO:0000518	SRP480025	RNA-Seq	Carassius gibelio	NA	Six months	i1	NA	7556180128	6305470697	83.47	89.21
SRR27343065	PRJNA1056495	SAMN39101732	Gill	Tissue	BTO:0000518	SRP480025	RNA-Seq	Carassius gibelio	NA	Six months	i9	NA	7962120072	7057066073	88.61	86.55
SRR18190513	PRJNA811799	SAMN26363636	Gill	Tissue	BTO:0000518	SRP362150	RNA-Seq	Carassius gibelio	NA	Juvenile Fish	NA	NA	6027677100	4872375628	80.82	89.32
SRR18190514	PRJNA811799	SAMN26363637	Gill	Tissue	BTO:0000518	SRP362150	RNA-Seq	Carassius gibelio	NA	Juvenile Fish	NA	NA	6029107200	5265741024	87.33	89.48
SRR18190515	PRJNA811799	SAMN26363638	Gill	Tissue	BTO:0000518	SRP362150	RNA-Seq	Carassius gibelio	NA	Juvenile Fish	NA	NA	6059272500	5098964638	84.13	89.02
SRR18190516	PRJNA811799	SAMN26363639	Gill	Tissue	BTO:0000518	SRP362150	RNA-Seq	Carassius gibelio	NA	Juvenile Fish	NA	NA	6119724900	5208941035	85.12	88.13
SRR18190517	PRJNA811799	SAMN26363640	Gill	Tissue	BTO:0000518	SRP362150	RNA-Seq	Carassius gibelio	NA	Juvenile Fish	NA	NA	5885463300	4760903619	80.89	89.19
SRR18190518	PRJNA811799	SAMN26363641	Gill	Tissue	BTO:0000518	SRP362150	RNA-Seq	Carassius gibelio	NA	Juvenile Fish	NA	NA	6192536700	5442816611	87.91	88.95
SRR27699745	PRJNA1068107	SAMN39578549	Gonad	Tissue	BTO:0000534	SRP485456	RNA-Seq	Carassius gibelio	male	NA	NA	NA	4500986256	3735810137	82.97	88.05
SRR27699746	PRJNA1068107	SAMN39578550	Gonad	Tissue	BTO:0000534	SRP485456	RNA-Seq	Carassius gibelio	male	NA	NA	NA	3983772902	3309293405	83.06	87.58
SRR27699751	PRJNA1068107	SAMN39578555	Gonad	Tissue	BTO:0000534	SRP485456	RNA-Seq	Carassius gibelio	female	NA	NA	NA	4532385196	4071102028	89.83	89.67
SRR27699757	PRJNA1068107	SAMN39578561	Gonad	Tissue	BTO:0000534	SRP485456	RNA-Seq	Carassius gibelio	female	NA	NA	NA	3910061648	3221641105	82.41	84.48
SRR27699758	PRJNA1068107	SAMN39578562	Gonad	Tissue	BTO:0000534	SRP485456	RNA-Seq	Carassius gibelio	male	NA	NA	NA	4093342126	3459637237	84.53	88.51
SRR27699760	PRJNA1068107	SAMN39578564	Gonad	Tissue	BTO:0000534	SRP485456	RNA-Seq	Carassius gibelio	male	NA	NA	NA	5009398122	4408290527	88	85.6
SRR27699761	PRJNA1068107	SAMN39578565	Gonad	Tissue	BTO:0000534	SRP485456	RNA-Seq	Carassius gibelio	female	NA	NA	NA	4158977598	3576741522	86	84.76
SRR27699762	PRJNA1068107	SAMN39578566	Gonad	Tissue	BTO:0000534	SRP485456	RNA-Seq	Carassius gibelio	female	NA	NA	NA	2985509486	2483056873	83.16	89.19
SRR12532602	PRJNA658708	SAMN15887223	Gonad	Tissue	BTO:0000534	SRP279016	RNA-Seq	Carassius gibelio	male	58 Dah	NA	NA	4469657760	3742313678	83.77	85.25
SRR12532603	PRJNA658708	SAMN15887224	Gonad	Tissue	BTO:0000534	SRP279016	RNA-Seq	Carassius gibelio	male	70 Dah	NA	NA	4402420020	3720011620	84.52	89.52
SRR12532608	PRJNA658708	SAMN15887229	Gonad	Tissue	BTO:0000534	SRP279016	RNA-Seq	Carassius gibelio	female	26 Dah	NA	NA	4401781920	3886576723	88.29	86.52
SRR12532609	PRJNA658708	SAMN15887230	Gonad	Tissue	BTO:0000534	SRP279016	RNA-Seq	Carassius gibelio	female	22 Dah	NA	NA	4369012380	3610464005	82.65	87.86
SRR12532610	PRJNA658708	SAMN15887215	Gonad	Tissue	BTO:0000534	SRP279016	RNA-Seq	Carassius gibelio	male	22 Dah	NA	NA	4408556760	3934499472	89.27	83.07
SRR12532614	PRJNA658708	SAMN15887219	Gonad	Tissue	BTO:0000534	SRP279016	RNA-Seq	Carassius gibelio	male	26 Dah	NA	NA	4430108700	3882894336	87.62	81.61
SRR12532615	PRJNA658708	SAMN15887220	Gonad	Tissue	BTO:0000534	SRP279016	RNA-Seq	Carassius gibelio	male	47 Dah	NA	NA	4466817000	3802027530	85.14	89.16
SRR12532616	PRJNA658708	SAMN15887221	Gonad	Tissue	BTO:0000534	SRP279016	RNA-Seq	Carassius gibelio	male	40 Dah	NA	NA	4416078060	3923776533	88.86	81.33
SRR12532617	PRJNA658708	SAMN15887222	Gonad	Tissue	BTO:0000534	SRP279016	RNA-Seq	Carassius gibelio	female	18 Dah	NA	NA	4409975160	3656184883	82.9	81.99
SRR12532618	PRJNA658708	SAMN15887231	Gonad	Tissue	BTO:0000534	SRP279016	RNA-Seq	Carassius gibelio	female	70 Dah	NA	NA	4440365100	3871350157	87.18	83.51
SRR12532604	PRJNA658708	SAMN15887225	Gonad	Tissue	BTO:0000534	SRP279016	RNA-Seq	Carassius gibelio	female	47 Dah	NA	NA	4476604500	3931210915	87.83	86.09
SRR12532605	PRJNA658708	SAMN15887226	Gonad	Tissue	BTO:0000534	SRP279016	RNA-Seq	Carassius gibelio	female	40 Dah	NA	NA	4410400140	3655530116	82.9	85.78
SRR12532606	PRJNA658708	SAMN15887227	Gonad	Tissue	BTO:0000534	SRP279016	RNA-Seq	Carassius gibelio	female	35 Dah	NA	NA	4462651800	3794751936	85.04	84.25
SRR12532607	PRJNA658708	SAMN15887228	Gonad	Tissue	BTO:0000534	SRP279016	RNA-Seq	Carassius gibelio	female	30 Dah	NA	NA	4432973940	3924054457	88.51	87.52
SRR12532613	PRJNA658708	SAMN15887218	Gonad	Tissue	BTO:0000534	SRP279016	RNA-Seq	Carassius gibelio	male	30 Dah	NA	NA	4455534060	3910893751	87.77	90.13
SRR25511125	PRJNA1001950	SAMN36829869	Head Kidney	Cell line	BTO:0005189	SRP453249	RNA-Seq	Carassius gibelio	NA	NA	NA	NA	10465268514	8726908910	83.38	92.09
SRR25511126	PRJNA1001950	SAMN36829870	Head Kidney	Cell line	BTO:0005189	SRP453249	RNA-Seq	Carassius gibelio	NA	NA	NA	NA	16760383316	14314828152	85.39	91.44
SRR25511127	PRJNA1001950	SAMN36829871	Head Kidney	Cell line	BTO:0005189	SRP453249	RNA-Seq	Carassius gibelio	NA	NA	NA	NA	13121328918	11338842063	86.46	93.29
SRR25511128	PRJNA1001950	SAMN36829872	Head Kidney	Cell line	BTO:0005189	SRP453249	RNA-Seq	Carassius gibelio	NA	NA	NA	NA	15671314842	13272603632	84.67	92.25
SRR25511129	PRJNA1001950	SAMN36829873	Head Kidney	Cell line	BTO:0005189	SRP453249	RNA-Seq	Carassius gibelio	NA	NA	NA	NA	14848635736	13148308700	88.52	92.09
SRR25511138	PRJNA1001950	SAMN36829882	Head Kidney	Cell line	BTO:0005189	SRP453249	RNA-Seq	Carassius gibelio	NA	NA	NA	NA	12308181536	10483674494	85.2	93.48
SRR25511139	PRJNA1001950	SAMN36829883	Head Kidney	Cell line	BTO:0005189	SRP453249	RNA-Seq	Carassius gibelio	NA	NA	NA	NA	11489997398	9836247682	85.6	93.74
SRR25511140	PRJNA1001950	SAMN36829884	Head Kidney	Cell line	BTO:0005189	SRP453249	RNA-Seq	Carassius gibelio	NA	NA	NA	NA	15755747398	13393619759	85	93.9
SRR9673800	PRJNA553082	SAMN12253494	Intestinal Tract	Tissue	BTO:0000511	SRP214424	RNA-Seq	Carassius gibelio	female	One-Year Old	NA	NA	8096344200	6680618616	82.52	94.69
SRR9673801	PRJNA553082	SAMN12253492	Intestinal Tract	Tissue	BTO:0000511	SRP214424	RNA-Seq	Carassius gibelio	female	One-Year Old	NA	NA	7842843300	6931683042	88.34	95.69
SRR9673802	PRJNA553082	SAMN12253493	Intestinal Tract	Tissue	BTO:0000511	SRP214424	RNA-Seq	Carassius gibelio	female	One-Year Old	NA	NA	6313115700	5204943786	82.48	94.04
SRR9673803	PRJNA553082	SAMN12253497	Intestinal Tract	Tissue	BTO:0000511	SRP214424	RNA-Seq	Carassius gibelio	female	One-Year Old	NA	NA	5883870300	4969174224	84.44	94.49
SRR9673804	PRJNA553082	SAMN12253498	Intestinal Tract	Tissue	BTO:0000511	SRP214424	RNA-Seq	Carassius gibelio	female	One-Year Old	NA	NA	6146429100	5368718358	87.36	94.88
SRR9673805	PRJNA553082	SAMN12253487	Intestinal Tract	Tissue	BTO:0000511	SRP214424	RNA-Seq	Carassius gibelio	female	One-Year Old	NA	NA	5893421400	5104171632	86.61	94.28
SRR9673806	PRJNA553082	SAMN12253496	Intestinal Tract	Tissue	BTO:0000511	SRP214424	RNA-Seq	Carassius gibelio	female	One-Year Old	NA	NA	8122826400	6695631816	82.43	95.4
SRR9673807	PRJNA553082	SAMN12253495	Intestinal Tract	Tissue	BTO:0000511	SRP214424	RNA-Seq	Carassius gibelio	female	One-Year Old	NA	NA	6605216400	5836622436	88.36	94.43
SRR9673808	PRJNA553082	SAMN12253490	Intestinal Tract	Tissue	BTO:0000511	SRP214424	RNA-Seq	Carassius gibelio	female	One-Year Old	NA	NA	6960858600	5672613192	81.53	94.81
SRR9673809	PRJNA553082	SAMN12253491	Intestinal Tract	Tissue	BTO:0000511	SRP214424	RNA-Seq	Carassius gibelio	female	One-Year Old	NA	NA	5916511500	5192765100	87.77	94.87
SRR9673810	PRJNA553082	SAMN12253488	Intestinal Tract	Tissue	BTO:0000511	SRP214424	RNA-Seq	Carassius gibelio	female	One-Year Old	NA	NA	6738164700	5536541214	82.17	95.33
SRR9673811	PRJNA553082	SAMN12253489	Intestinal Tract	Tissue	BTO:0000511	SRP214424	RNA-Seq	Carassius gibelio	female	One-Year Old	NA	NA	7450440900	6596093838	88.52	95.56
SRR5059388	PRJNA355239	SAMN06066745	Kidney	Tissue	BTO:0000671	SRP094037	RNA-Seq	Carassius gibelio	NA	NA	NA	NA	13835413200	12235303104	88.42	86.04
SRR5059389	PRJNA355239	SAMN06066744	Kidney	Tissue	BTO:0000671	SRP094037	RNA-Seq	Carassius gibelio	NA	NA	NA	NA	11746214700	9603868047	81.74	84.46
SRR5059390	PRJNA355239	SAMN06066743	Kidney	Tissue	BTO:0000671	SRP094037	RNA-Seq	Carassius gibelio	NA	NA	NA	NA	16389459900	14271281013	87.11	82.08
SRR5059391	PRJNA355239	SAMN06066742	Kidney	Tissue	BTO:0000671	SRP094037	RNA-Seq	Carassius gibelio	NA	NA	NA	NA	12160926600	10608414840	87.27	81
SRR5059392	PRJNA355239	SAMN06066741	Kidney	Tissue	BTO:0000671	SRP094037	RNA-Seq	Carassius gibelio	NA	NA	NA	NA	16001084400	13320900720	83.22	67.17
SRR5059393	PRJNA355239	SAMN06066740	Kidney	Tissue	BTO:0000671	SRP094037	RNA-Seq	Carassius gibelio	NA	NA	NA	NA	14561898000	12277201560	84.29	62.74
SRR8259811	PRJNA506093	SAMN10448654	Kidney	Tissue	BTO:0000671	SRP171105	RNA-Seq	Carassius gibelio	NA	NA	NA	NA	13582790228	12242334950	90.13	87.23
SRR19049804	PRJNA834570	SAMN28045342	Kidney	Tissue	BTO:0000671	SRP373308	RNA-Seq	Carassius gibelio	female	One Year Old	NA	NA	15012918900	12520997820	83.38	86.72
SRR16939022	PRJNA779620	SAMN23132125	Liver	Tissue	BTO:0000759	SRP345919	RNA-Seq	Carassius gibelio	female	NA	NA	wild population from Czech Republic	41996285194	37360672371	88.95	97.11
SRR27343083	PRJNA1056495	SAMN39101737	Liver	Tissue	BTO:0000759	SRP480025	RNA-Seq	Carassius gibelio	NA	Six months	i5	NA	8997727298	7688044733	85.46	84.31
SRR27343084	PRJNA1056495	SAMN39101736	Liver	Tissue	BTO:0000759	SRP480025	RNA-Seq	Carassius gibelio	NA	Six months	i4	NA	7971681996	6516688647	81.77	86.46
SRR27343085	PRJNA1056495	SAMN39101735	Liver	Tissue	BTO:0000759	SRP480025	RNA-Seq	Carassius gibelio	NA	Six months	i3	NA	8286576792	6928042829	83.61	87.03
SRR27343086	PRJNA1056495	SAMN39101734	Liver	Tissue	BTO:0000759	SRP480025	RNA-Seq	Carassius gibelio	NA	Six months	i2	NA	9213936044	8244540600	89.48	86.72
SRR27343064	PRJNA1056495	SAMN39101733	Liver	Tissue	BTO:0000759	SRP480025	RNA-Seq	Carassius gibelio	NA	Six months	i1	NA	9569475812	8268100550	86.4	85.69
SRR27343079	PRJNA1056495	SAMN39101741	Liver	Tissue	BTO:0000759	SRP480025	RNA-Seq	Carassius gibelio	NA	Six months	i9	NA	8508882616	6988261693	82.14	88.87
SRR27343080	PRJNA1056495	SAMN39101740	Liver	Tissue	BTO:0000759	SRP480025	RNA-Seq	Carassius gibelio	NA	Six months	i8	NA	10643302346	9401387054	88.33	89.52
SRR27343081	PRJNA1056495	SAMN39101739	Liver	Tissue	BTO:0000759	SRP480025	RNA-Seq	Carassius gibelio	NA	Six months	i7	NA	8609152354	7329955363	85.15	88.31
SRR27343082	PRJNA1056495	SAMN39101738	Liver	Tissue	BTO:0000759	SRP480025	RNA-Seq	Carassius gibelio	NA	Six months	i6	NA	9233854152	7679077430	83.17	87.84
SRR19859968	PRJNA850780	SAMN29336450	Liver	Tissue	BTO:0000759	SRP383727	RNA-Seq	Carassius gibelio	NA	2M	Carassius gibelioCqW16L_R1	NA	7369514400	6243417216	84.74	90.19
SRR19859969	PRJNA850780	SAMN29336448	Liver	Tissue	BTO:0000759	SRP383727	RNA-Seq	Carassius gibelio	NA	2M	Carassius gibelioCqW13L_R1	NA	6137517300	5074954572	82.71	89.73
SRR19859970	PRJNA850780	SAMN29336446	Liver	Tissue	BTO:0000759	SRP383727	RNA-Seq	Carassius gibelio	NA	2M	Carassius gibelioCqW7L_R1	NA	7378315500	6502867050	88.12	89.3
SRR19859971	PRJNA850780	SAMN29336444	Liver	Tissue	BTO:0000759	SRP383727	RNA-Seq	Carassius gibelio	NA	2M	Carassius gibelioCqW3L_R1	NA	7292340900	5946889930	81.54	90.66
SRR19859972	PRJNA850780	SAMN29336460	Liver	Tissue	BTO:0000759	SRP383727	RNA-Seq	Carassius gibelio	NA	2M	Carassius gibelioWT23L_R1	NA	7060216800	6077016636	86.06	92.39
SRR19859973	PRJNA850780	SAMN29336458	Liver	Tissue	BTO:0000759	SRP383727	RNA-Seq	Carassius gibelio	NA	2M	Carassius gibelioWT22L_R1	NA	7923415200	6540048000	82.55	91.26
SRR19859974	PRJNA850780	SAMN29336456	Liver	Tissue	BTO:0000759	SRP383727	RNA-Seq	Carassius gibelio	NA	2M	Carassius gibelioWT2NAL_R1	NA	6605299200	5812683456	88	91.17
SRR19859975	PRJNA850780	SAMN29336454	Liver	Tissue	BTO:0000759	SRP383727	RNA-Seq	Carassius gibelio	NA	2M	Carassius gibelioWT16L_R1	NA	6195987900	5150903691	83.12	90.09
SRR19859976	PRJNA850780	SAMN29336452	Liver	Tissue	BTO:0000759	SRP383727	RNA-Seq	Carassius gibelio	NA	2M	Carassius gibelioWT11L_R1	NA	7938877200	6969489324	87.78	90.14
SRR19859977	PRJNA850780	SAMN29336442	Liver	Tissue	BTO:0000759	SRP383727	RNA-Seq	Carassius gibelio	NA	2M	Carassius gibelioCqW2L_R1	NA	7091715300	5961844962	84.05	89.4
SRR6260602	PRJNA417239	SAMN07981208	Liver	Tissue	BTO:0000759	SRP124229	RNA-Seq	Carassius gibelio	NA	NA	NA	NA	5205852000	4260750120	81.84	90.26
SRR6260603	PRJNA417239	SAMN07981207	Liver	Tissue	BTO:0000759	SRP124229	RNA-Seq	Carassius gibelio	NA	NA	NA	NA	5409854600	4530198427	83.77	89.17
SRR6260600	PRJNA417239	SAMN07981210	Liver	Tissue	BTO:0000759	SRP124229	RNA-Seq	Carassius gibelio	0	0	NA	NA	5251974600	4451712414	84.76	88.09
SRR16939021	PRJNA779620	SAMN23132126	Muscle	Tissue	BTO:0000887	SRP345919	RNA-Seq	Carassius gibelio	female	NA	NA	NA	29206493990	25882130440	88.66	93.75
SRR16939023	PRJNA779620	SAMN23132124	Ovary	Tissue	BTO:0000975	SRP345919	RNA-Seq	Carassius gibelio	female	NA	NA	wild population from Czech Republic	30467022058	25583538669	83.96	93.85
SRR27699747	PRJNA1068107	SAMN39578551	Ovary	Tissue	BTO:0000975	SRP485456	RNA-Seq	Carassius gibelio	female	NA	NA	NA	3769108886	3210570430	85.2	91.37
SRR27699748	PRJNA1068107	SAMN39578552	Ovary	Tissue	BTO:0000975	SRP485456	RNA-Seq	Carassius gibelio	female	NA	NA	NA	5093578810	4187886373	82.22	89.09
SRR27699750	PRJNA1068107	SAMN39578554	Ovary	Tissue	BTO:0000975	SRP485456	RNA-Seq	Carassius gibelio	female	NA	NA	NA	2653483136	2339323852	88.18	86.14
SRR27699752	PRJNA1068107	SAMN39578556	Ovary	Tissue	BTO:0000975	SRP485456	RNA-Seq	Carassius gibelio	female	NA	NA	NA	3645207044	3001641856	82.32	85.43
SRR27699755	PRJNA1068107	SAMN39578559	Ovary	Tissue	BTO:0000975	SRP485456	RNA-Seq	Carassius gibelio	female	NA	NA	NA	2346190586	1970221522	84	87.26
SRR19049808	PRJNA834570	SAMN28045345	Ovary	Tissue	BTO:0000975	SRP373308	RNA-Seq	Carassius gibelio	female	One Year Old	NA	NA	13633317900	11865785742	87	91.25
SRR8959618	PRJNA534336	SAMN11488362	Pharynx	Tissue	BTO:0001049	SRP193901	RNA-Seq	Carassius gibelio	female	6 Weeks	NA	NA	6285964932	5077592951	80.75	83.63
SRR8959619	PRJNA534336	SAMN11488365	Pharynx	Tissue	BTO:0001049	SRP193901	RNA-Seq	Carassius gibelio	female	6 Weeks	NA	NA	6624736024	5863359411	88.47	93.49
SRR8959620	PRJNA534336	SAMN11488364	Pharynx	Tissue	BTO:0001049	SRP193901	RNA-Seq	Carassius gibelio	female	6 Weeks	NA	NA	6729695520	5648590137	83.93	62.34
SRR8959621	PRJNA534336	SAMN11488370	Pharynx	Tissue	BTO:0001049	SRP193901	RNA-Seq	Carassius gibelio	female	6 Weeks	NA	NA	6411901104	5170759894	80.63	82.87
SRR8959616	PRJNA534336	SAMN11488368	Pharynx	Tissue	BTO:0001049	SRP193901	RNA-Seq	Carassius gibelio	female	6 Weeks	NA	NA	6701241900	5766068523	86.02	94.43
SRR8959617	PRJNA534336	SAMN11488363	Pharynx	Tissue	BTO:0001049	SRP193901	RNA-Seq	Carassius gibelio	female	6 Weeks	NA	NA	6443786684	5232342331	81.2	88.51
SRR8959613	PRJNA534336	SAMN11488367	Pharynx	Tissue	BTO:0001049	SRP193901	RNA-Seq	Carassius gibelio	female	6 Weeks	NA	NA	6680984636	5610906857	84	91.7
SRR8959614	PRJNA534336	SAMN11488366	Pharynx	Tissue	BTO:0001049	SRP193901	RNA-Seq	Carassius gibelio	female	6 Weeks	NA	NA	6683360588	5531183583	82.76	93.87
SRR8959615	PRJNA534336	SAMN11488369	Pharynx	Tissue	BTO:0001049	SRP193901	RNA-Seq	Carassius gibelio	female	6 Weeks	NA	NA	6580608600	5621661396	85.42	94.98
SRR27343071	PRJNA1056495	SAMN39101748	Spleen	Tissue	BTO:0001281	SRP480025	RNA-Seq	Carassius gibelio	NA	Six months	NA	NA	9638029208	8300084731	86.1	88.04
SRR27343074	PRJNA1056495	SAMN39101745	Spleen	Tissue	BTO:0001281	SRP480025	RNA-Seq	Carassius gibelio	NA	Six months	NA	NA	10578148866	9349850760	88.38	81.54
SRR27343075	PRJNA1056495	SAMN39101744	Spleen	Tissue	BTO:0001281	SRP480025	RNA-Seq	Carassius gibelio	NA	Six months	NA	NA	8218429888	7083732741	86.18	88.05
SRR27343072	PRJNA1056495	SAMN39101747	Spleen	Tissue	BTO:0001281	SRP480025	RNA-Seq	Carassius gibelio	NA	Six months	NA	NA	9901492196	8010190018	80.93	89.45
SRR27343073	PRJNA1056495	SAMN39101746	Spleen	Tissue	BTO:0001281	SRP480025	RNA-Seq	Carassius gibelio	NA	Six months	NA	NA	7111457646	6342911577	89.19	88.34
SRR27343078	PRJNA1056495	SAMN39101742	Spleen	Tissue	BTO:0001281	SRP480025	RNA-Seq	Carassius gibelio	NA	Six months	NA	NA	7986169238	6810230834	85.25	86.5
SRR27343077	PRJNA1056495	SAMN39101743	Spleen	Tissue	BTO:0001281	SRP480025	RNA-Seq	Carassius gibelio	NA	Six months	NA	NA	9359573128	8497227298	90.78	88.7
SRR9673277	PRJNA552117	SAMN12175614	Spleen	Tissue	BTO:0001281	SRP214394	RNA-Seq	Carassius gibelio	NA	8 Month	NA	NA	6923807400	5848168212	84.46	89.66
SRR9673278	PRJNA552117	SAMN12175613	Spleen	Tissue	BTO:0001281	SRP214394	RNA-Seq	Carassius gibelio	NA	8 Month	NA	NA	8316865800	7199502354	86.56	90.67
SRR9673279	PRJNA552117	SAMN12175612	Spleen	Tissue	BTO:0001281	SRP214394	RNA-Seq	Carassius gibelio	NA	8 Month	NA	NA	7736709900	6462161217	83.56	90.7
SRR9673280	PRJNA552117	SAMN12175611	Spleen	Tissue	BTO:0001281	SRP214394	RNA-Seq	Carassius gibelio	NA	8 Month	NA	NA	6952114200	5647143198	81.21	89.85
SRR9673281	PRJNA552117	SAMN12175616	Spleen	Tissue	BTO:0001281	SRP214394	RNA-Seq	Carassius gibelio	NA	8 Month	NA	NA	7967862000	7133454930	89.52	90.97
SRR9673282	PRJNA552117	SAMN12175615	Spleen	Tissue	BTO:0001281	SRP214394	RNA-Seq	Carassius gibelio	NA	8 Month	NA	NA	7664461500	6629445975	86.52	90.74
SRR10255329	PRJNA576749	SAMN13006154	Spleen	Tissue	BTO:0001281	SRP225007	RNA-Seq	Carassius gibelio	NA	12 months	NA	NA	9146731800	8034522876	87.86	91.08
SRR10255330	PRJNA576749	SAMN13006153	Spleen	Tissue	BTO:0001281	SRP225007	RNA-Seq	Carassius gibelio	NA	12 months	NA	NA	8463373800	7029091788	83.07	91.14
SRR10255331	PRJNA576749	SAMN13006152	Spleen	Tissue	BTO:0001281	SRP225007	RNA-Seq	Carassius gibelio	NA	12 months	NA	NA	8436801000	6884294820	81.61	91.19
SRR10255332	PRJNA576749	SAMN13006151	Spleen	Tissue	BTO:0001281	SRP225007	RNA-Seq	Carassius gibelio	NA	12 months	NA	NA	8813488500	7814806995	88.66	90.96
SRR10255333	PRJNA576749	SAMN13006150	Spleen	Tissue	BTO:0001281	SRP225007	RNA-Seq	Carassius gibelio	NA	12 months	NA	NA	7863634800	6500482992	82.68	90.86
SRR10255334	PRJNA576749	SAMN13006149	Spleen	Tissue	BTO:0001281	SRP225007	RNA-Seq	Carassius gibelio	NA	12 months	NA	NA	8723970600	7802520308	89.46	91.24
SRR27699744	PRJNA1068107	SAMN39578548	Testis	Tissue	BTO:0001363	SRP485456	RNA-Seq	Carassius gibelio	male	NA	NA	NA	4605728010	3744087968	81.3	87.52
SRR27699749	PRJNA1068107	SAMN39578553	Testis	Tissue	BTO:0001363	SRP485456	RNA-Seq	Carassius gibelio	male	NA	NA	NA	4189799416	3603437503	85.99	89.72
SRR27699753	PRJNA1068107	SAMN39578557	Testis	Tissue	BTO:0001363	SRP485456	RNA-Seq	Carassius gibelio	male	NA	NA	NA	3926578934	3200089821	81.51	87.36
SRR27699754	PRJNA1068107	SAMN39578558	Testis	Tissue	BTO:0001363	SRP485456	RNA-Seq	Carassius gibelio	male	NA	NA	NA	4814502120	4240711878	88.09	91.47
SRR27699756	PRJNA1068107	SAMN39578560	Testis	Tissue	BTO:0001363	SRP485456	RNA-Seq	Carassius gibelio	male	NA	NA	NA	4166677088	3532678993	84.78	93.74
SRR27699759	PRJNA1068107	SAMN39578563	Testis	Tissue	BTO:0001363	SRP485456	RNA-Seq	Carassius gibelio	male	NA	NA	NA	3643562352	2997722292	82.26	88.96
SRR8079009	PRJNA497503	SAMN10259902	Adipose Tissue	Tissue	BTO:0001487	SRP166141	RNA-Seq	Ctenopharyngodon idella	NA	NA	fed no ARA	NA	31391286300	26683598370	85	97.95
SRR8079010	PRJNA497503	SAMN10259903	Adipose Tissue	Tissue	BTO:0001487	SRP166141	RNA-Seq	Ctenopharyngodon idella	NA	NA	fed ARA	NA	32367789900	29023228710	89.67	92.56
SRR5019496	PRJNA347298	SAMN05878947	Blood	Tissue	BTO:0000089	SRP090987	RNA-Seq	Ctenopharyngodon idella	Male	NA	NA	NA	6769258250	5599867305	82.72	93.78
SRR5019497	PRJNA347298	SAMN05878947	Blood	Tissue	BTO:0000089	SRP090987	RNA-Seq	Ctenopharyngodon idella	Male	NA	NA	NA	6957389250	6089509583	87.53	94.4
SRR5019498	PRJNA347298	SAMN05878947	Blood	Tissue	BTO:0000089	SRP090987	RNA-Seq	Ctenopharyngodon idella	Male	NA	NA	NA	7268380500	6199975230	85.3	94.16
SRR15115359	PRJNA745278	SAMN20158102	Blood	Tissue	BTO:0000089	SRP328127	RNA-Seq	Ctenopharyngodon idella	Female	3 Year Old	NA	Adult	8141959800	6930695823	85.12	95.33
SRR8380241	PRJNA510861	SAMN10617459	Blood	Tissue	BTO:0000089	SRP174892	RNA-Seq	Ctenopharyngodon idella	female	12 months	NA	NA	8826554100	7943898690	90	84.23
SRR19614403	PRJNA847885	SAMN28960450	Brain	Tissue	BTO:0000142	SRP379516	RNA-Seq	Ctenopharyngodon idella	NA	Three months	The first treatment group soaked in NA.6 mL/L 2-PE	larvae of grass carp	6667510500	5407783550	81.11	93.05
SRR19614404	PRJNA847885	SAMN28960449	Brain	Tissue	BTO:0000142	SRP379516	RNA-Seq	Ctenopharyngodon idella	NA	Three months	The third treatment group soaked in 2NANA mg/L MS-222	larvae of grass carp	5879433000	5153092050	87.65	92.99
SRR19614405	PRJNA847885	SAMN28960448	Brain	Tissue	BTO:0000142	SRP379516	RNA-Seq	Ctenopharyngodon idella	NA	Three months	The second treatment group soaked in 2NANA mg/L MS-222	larvae of grass carp	6136170900	4910606430	80.03	93.18
SRR19614406	PRJNA847885	SAMN28960447	Brain	Tissue	BTO:0000142	SRP379516	RNA-Seq	Ctenopharyngodon idella	NA	Three months	The first treatment group soaked in 2NANA mg/L MS-222	larvae of grass carp	6264083400	5470834050	87.34	93.18
SRR19614407	PRJNA847885	SAMN28960446	Brain	Tissue	BTO:0000142	SRP379516	RNA-Seq	Ctenopharyngodon idella	NA	Three months	The third treatment group soaked in 8NA mg/L MS-222	larvae of grass carp	6573080100	5520450480	83.99	92.98
SRR19614408	PRJNA847885	SAMN28960445	Brain	Tissue	BTO:0000142	SRP379516	RNA-Seq	Ctenopharyngodon idella	NA	Three months	The second treatment group soaked in 8NA mg/L MS-222	larvae of grass carp	5806421100	5123674761	88.24	93
SRR19614409	PRJNA847885	SAMN28960444	Brain	Tissue	BTO:0000142	SRP379516	RNA-Seq	Ctenopharyngodon idella	NA	Three months	The first treatment group soaked in 8NA mg/L MS-222	larvae of grass carp	6805115400	5636526420	82.83	93.24
SRR19614410	PRJNA847885	SAMN28960443	Brain	Tissue	BTO:0000142	SRP379516	RNA-Seq	Ctenopharyngodon idella	NA	Three months	Not processed	larvae of grass carp	6201973800	5219657730	84.16	93.22
SRR19614411	PRJNA847885	SAMN28960455	Brain	Tissue	BTO:0000142	SRP379516	RNA-Seq	Ctenopharyngodon idella	NA	Three months	The third treatment group soaked in 1.2 mL/L 2-PE	larvae of grass carp	6087446400	5478701760	90	93.26
SRR19614412	PRJNA847885	SAMN28960454	Brain	Tissue	BTO:0000142	SRP379516	RNA-Seq	Ctenopharyngodon idella	NA	Three months	The second treatment group soaked in 1.2 mL/L 2-PE	larvae of grass carp	5844500700	5020760604	85.91	93.45
SRR19614413	PRJNA847885	SAMN28960453	Brain	Tissue	BTO:0000142	SRP379516	RNA-Seq	Ctenopharyngodon idella	NA	Three months	The first treatment group soaked in 1.2 mL/L 2-PE	larvae of grass carp	5752267200	4899422232	85.17	93.21
SRR19614415	PRJNA847885	SAMN28960451	Brain	Tissue	BTO:0000142	SRP379516	RNA-Seq	Ctenopharyngodon idella	NA	Three months	The second treatment group soaked in NA.6 mL/L 2-PE	larvae of grass carp	6255258300	5448420195	87.1	93.13
SRR19614416	PRJNA847885	SAMN28960442	Brain	Tissue	BTO:0000142	SRP379516	RNA-Seq	Ctenopharyngodon idella	NA	Three months	Not processed	larvae of grass carp	6654723600	5656506060	85	93
SRR19614417	PRJNA847885	SAMN28960441	Brain	Tissue	BTO:0000142	SRP379516	RNA-Seq	Ctenopharyngodon idella	NA	Three months	Not processed	larvae of grass carp	6380967600	5407806228	84.75	93.24
SRR25302122	PRJNA994898	SAMN36452424	Brain	Tissue	BTO:0000142	SRP449823	RNA-Seq	Ctenopharyngodon idella	NA	NA	NA	NA	6266171100	5012937880	80	94.2
SRR25302123	PRJNA994898	SAMN36452433	Brain	Tissue	BTO:0000142	SRP449823	RNA-Seq	Ctenopharyngodon idella	NA	NA	NA	NA	6199714500	5482153815	88.43	94.18
SRR25302125	PRJNA994898	SAMN36452435	Brain	Tissue	BTO:0000142	SRP449823	RNA-Seq	Ctenopharyngodon idella	NA	NA	NA	NA	6030180000	4864344000	80.67	94.54
SRR25302126	PRJNA994898	SAMN36452436	Brain	Tissue	BTO:0000142	SRP449823	RNA-Seq	Ctenopharyngodon idella	NA	NA	NA	NA	6206360100	5283389290	85.13	94.55
SRR25302127	PRJNA994898	SAMN36452425	Brain	Tissue	BTO:0000142	SRP449823	RNA-Seq	Ctenopharyngodon idella	NA	NA	NA	NA	6252461100	5535660279	88.54	94.14
SRR25302128	PRJNA994898	SAMN36452443	Brain	Tissue	BTO:0000142	SRP449823	RNA-Seq	Ctenopharyngodon idella	NA	NA	NA	NA	5977412100	5179968468	86.66	94.48
SRR25302131	PRJNA994898	SAMN36452428	Brain	Tissue	BTO:0000142	SRP449823	RNA-Seq	Ctenopharyngodon idella	NA	NA	NA	NA	6264054300	5456687361	87.11	94.31
SRR25302132	PRJNA994898	SAMN36452429	Brain	Tissue	BTO:0000142	SRP449823	RNA-Seq	Ctenopharyngodon idella	NA	NA	NA	NA	6024958800	4879967640	81	94.03
SRR25302134	PRJNA994898	SAMN36452431	Brain	Tissue	BTO:0000142	SRP449823	RNA-Seq	Ctenopharyngodon idella	NA	NA	NA	NA	6311850900	5357395810	84.88	94.09
SRR25302135	PRJNA994898	SAMN36452432	Brain	Tissue	BTO:0000142	SRP449823	RNA-Seq	Ctenopharyngodon idella	NA	NA	NA	NA	6603318900	5616856164	85.06	93.91
SRR25302136	PRJNA994898	SAMN36452437	Brain	Tissue	BTO:0000142	SRP449823	RNA-Seq	Ctenopharyngodon idella	NA	NA	NA	NA	8320268700	7438441830	89.4	94.38
SRR25302137	PRJNA994898	SAMN36452438	Brain	Tissue	BTO:0000142	SRP449823	RNA-Seq	Ctenopharyngodon idella	NA	NA	NA	NA	6457136700	5222936310	80.89	94.61
SRR25302138	PRJNA994898	SAMN36452439	Brain	Tissue	BTO:0000142	SRP449823	RNA-Seq	Ctenopharyngodon idella	NA	NA	NA	NA	6488631000	5410452045	83.38	93.78
SRR25302139	PRJNA994898	SAMN36452440	Brain	Tissue	BTO:0000142	SRP449823	RNA-Seq	Ctenopharyngodon idella	NA	NA	NA	NA	6985785000	6186801300	88.56	94.27
SRR25302140	PRJNA994898	SAMN36452441	Brain	Tissue	BTO:0000142	SRP449823	RNA-Seq	Ctenopharyngodon idella	NA	NA	NA	NA	9635274450	7829481450	81.26	94.62
SRR25302142	PRJNA994898	SAMN36452423	Brain	Tissue	BTO:0000142	SRP449823	RNA-Seq	Ctenopharyngodon idella	NA	NA	NA	NA	6040599000	4932860190	81.66	93.85
SRR25302124	PRJNA994898	SAMN36452434	Brain	Tissue	BTO:0000142	SRP449823	RNA-Seq	Ctenopharyngodon idella	NA	NA	NA	NA	6108842400	5526920592	90.47	94.41
SRR25302129	PRJNA994898	SAMN36452426	Brain	Tissue	BTO:0000142	SRP449823	RNA-Seq	Ctenopharyngodon idella	NA	NA	NA	NA	6113183100	5205697335	85.16	94.3
SRR25302133	PRJNA994898	SAMN36452430	Brain	Tissue	BTO:0000142	SRP449823	RNA-Seq	Ctenopharyngodon idella	NA	NA	NA	NA	6064786200	5180842728	85.42	94.88
SRR8380204	PRJNA510861	SAMN10617453	Brain	Tissue	BTO:0000142	SRP174892	RNA-Seq	Ctenopharyngodon idella	Female	12 months	NA	NA	8180303100	7315079907	89.42	93.2
SRR1269731	PRJNA246139	SAMN02743517	Brain	Tissue	BTO:0000142	SRP041652	RNA-Seq	Ctenopharyngodon idella	NA	116 Days Post-Hatch	NA	Grass carp which have no transition	5981968980	4878204884	81.55	97.74
SRR1269734	PRJNA246139	SAMN02743520	Brain	Tissue	BTO:0000142	SRP041652	RNA-Seq	Ctenopharyngodon idella	NA	116 Days Post-Hatch	NA	Grass carp after food habit transition to herbivor	5597700480	4706084403	84.07	97.64
SRR10398148	PRJNA587607	SAMN13195870	Brain	Tissue	BTO:0000142	SRP228527	RNA-Seq	Ctenopharyngodon idella	NA	1	NA	NA	9362664900	8290030602	88.54	94.72
SRR10398149	PRJNA587607	SAMN13195863	Brain	Tissue	BTO:0000142	SRP228527	RNA-Seq	Ctenopharyngodon idella	NA	1	NA	NA	8539765500	7057602810	82.64	94.67
SRR15115377	PRJNA745278	SAMN20158104	Brain	Tissue	BTO:0000142	SRP328127	RNA-Seq	Ctenopharyngodon idella	Female	3 Year Old	NA	Adult	9328758300	8002005138	85.78	94.81
SRR25302141	PRJNA994898	SAMN36452442	Brain	Tissue	BTO:0000142	SRP449823	RNA-Seq	Ctenopharyngodon idella	NA	NA	NA	NA	2702927100	2200310082	81.4	82.23
SRR7522651	PRJNA481087	SAMN09657261	Cerebellum	Tissue	BTO:0000232	SRP153584	RNA-Seq	Ctenopharyngodon idella	NA	Prepuberty	NA	NA	14757880500	13017008040	88.2	95.12
SRR10767008	PRJNA597542	SAMN13677100	Cik	Cell line	BTO:0000067	SRP238789	RNA-Seq	Ctenopharyngodon idella	NA	NA	NA	NA	8250812400	7014282534	85.01	96.71
SRR10767009	PRJNA597542	SAMN13677098	Cik	Cell line	BTO:0000067	SRP238789	RNA-Seq	Ctenopharyngodon idella	NA	NA	NA	NA	8148738900	7334825013	90.01	96.75
SRR10767010	PRJNA597542	SAMN13677096	Cik	Cell line	BTO:0000067	SRP238789	RNA-Seq	Ctenopharyngodon idella	NA	NA	NA	NA	9280231200	7697782541	82.95	97.11
SRR10767011	PRJNA597542	SAMN13677094	Cik	Cell line	BTO:0000067	SRP238789	RNA-Seq	Ctenopharyngodon idella	NA	NA	NA	NA	9294525600	8190725678	88.12	97.13
SRR10767012	PRJNA597542	SAMN13677102	Cik	Cell line	BTO:0000067	SRP238789	RNA-Seq	Ctenopharyngodon idella	NA	NA	NA	NA	8103183300	6820527129	84.17	96.73
SRR10767013	PRJNA597542	SAMN13677092	Cik	Cell line	BTO:0000067	SRP238789	RNA-Seq	Ctenopharyngodon idella	NA	NA	NA	NA	8990396700	7462077267	83	97.13
SRR10767221	PRJNA597622	SAMN13679397	Cik	Cell line	BTO:0000067	SRP238800	RNA-Seq	Ctenopharyngodon idella	NA	NA	NA	NA	8054438100	7248991941	90	95.83
SRR10767222	PRJNA597622	SAMN13679395	Cik	Cell line	BTO:0000067	SRP238800	RNA-Seq	Ctenopharyngodon idella	NA	NA	NA	NA	9515022300	7747213233	81.42	96.79
SRR10767223	PRJNA597622	SAMN13679393	Cik	Cell line	BTO:0000067	SRP238800	RNA-Seq	Ctenopharyngodon idella	NA	NA	NA	NA	8825415900	7578840957	85.88	96.84
SRR10767224	PRJNA597622	SAMN13679391	Cik	Cell line	BTO:0000067	SRP238800	RNA-Seq	Ctenopharyngodon idella	NA	NA	NA	NA	9750250200	8570210676	87.9	96.83
SRR10767225	PRJNA597622	SAMN13679399	Cik	Cell line	BTO:0000067	SRP238800	RNA-Seq	Ctenopharyngodon idella	NA	NA	NA	NA	10104809100	9045930190	89.52	96.67
SRR10767226	PRJNA597622	SAMN13679389	Cik	Cell line	BTO:0000067	SRP238800	RNA-Seq	Ctenopharyngodon idella	NA	NA	NA	NA	10287862500	8581733940	83.42	96.88
SRR10767227	PRJNA597620	SAMN13679382	Cik	Cell line	BTO:0000067	SRP238801	RNA-Seq	Ctenopharyngodon idella	NA	NA	NA	NA	10234060500	9200191880	89.9	96.8
SRR10767228	PRJNA597620	SAMN13679380	Cik	Cell line	BTO:0000067	SRP238801	RNA-Seq	Ctenopharyngodon idella	NA	NA	NA	NA	13669829400	11377308494	83.23	96.93
SRR10767229	PRJNA597620	SAMN13679378	Cik	Cell line	BTO:0000067	SRP238801	RNA-Seq	Ctenopharyngodon idella	NA	NA	NA	NA	10119147900	8649332157	85.47	97
SRR10767230	PRJNA597620	SAMN13679376	Cik	Cell line	BTO:0000067	SRP238801	RNA-Seq	Ctenopharyngodon idella	NA	NA	NA	NA	10086849900	8180286820	81.1	97.07
SRR10767231	PRJNA597620	SAMN13679384	Cik	Cell line	BTO:0000067	SRP238801	RNA-Seq	Ctenopharyngodon idella	NA	NA	NA	NA	9406735500	8203648779	87.21	96.95
SRR10767232	PRJNA597620	SAMN13679374	Cik	Cell line	BTO:0000067	SRP238801	RNA-Seq	Ctenopharyngodon idella	NA	NA	NA	NA	8920137600	7178910048	80.48	97.01
SRR10767233	PRJNA597618	SAMN13679366	Cik	Cell line	BTO:0000067	SRP238802	RNA-Seq	Ctenopharyngodon idella	NA	NA	NA	NA	11141305500	9837192360	88.29	96.98
SRR10767234	PRJNA597618	SAMN13679364	Cik	Cell line	BTO:0000067	SRP238802	RNA-Seq	Ctenopharyngodon idella	NA	NA	NA	NA	8898306900	7638522789	85.84	96.99
SRR10767235	PRJNA597618	SAMN13679362	Cik	Cell line	BTO:0000067	SRP238802	RNA-Seq	Ctenopharyngodon idella	NA	NA	NA	NA	10564141500	9216819327	87.25	96.89
SRR10767236	PRJNA597618	SAMN13679360	Cik	Cell line	BTO:0000067	SRP238802	RNA-Seq	Ctenopharyngodon idella	NA	NA	NA	NA	9227835000	7858729620	85.16	96.97
SRR10767237	PRJNA597618	SAMN13679368	Cik	Cell line	BTO:0000067	SRP238802	RNA-Seq	Ctenopharyngodon idella	NA	NA	NA	NA	8414306100	7023993951	83.48	96.98
SRR10767238	PRJNA597618	SAMN13679358	Cik	Cell line	BTO:0000067	SRP238802	RNA-Seq	Ctenopharyngodon idella	NA	NA	NA	NA	9208199400	7880827500	85.58	96.96
SRR10767243	PRJNA597582	SAMN13678821	Cik	Cell line	BTO:0000067	SRP238803	RNA-Seq	Ctenopharyngodon idella	NA	NA	NA	NA	7848022200	6588848394	83.96	97.21
SRR10767244	PRJNA597582	SAMN13678819	Cik	Cell line	BTO:0000067	SRP238803	RNA-Seq	Ctenopharyngodon idella	NA	NA	NA	NA	9322905300	8321957220	89.26	97.04
SRR10767245	PRJNA597582	SAMN13678817	Cik	Cell line	BTO:0000067	SRP238803	RNA-Seq	Ctenopharyngodon idella	NA	NA	NA	NA	9573394200	8127224340	84.89	97.03
SRR10767246	PRJNA597582	SAMN13678815	Cik	Cell line	BTO:0000067	SRP238803	RNA-Seq	Ctenopharyngodon idella	NA	NA	NA	NA	8393845200	7379653080	87.92	96.88
SRR10767247	PRJNA597582	SAMN13678823	Cik	Cell line	BTO:0000067	SRP238803	RNA-Seq	Ctenopharyngodon idella	NA	NA	NA	NA	10949572200	9494642287	86.71	97.11
SRR10767248	PRJNA597582	SAMN13678813	Cik	Cell line	BTO:0000067	SRP238803	RNA-Seq	Ctenopharyngodon idella	NA	NA	NA	NA	9522912600	7788787572	81.79	97.02
SRR10767253	PRJNA597579	SAMN13678809	Cik	Cell line	BTO:0000067	SRP238804	RNA-Seq	Ctenopharyngodon idella	NA	NA	NA	NA	8089830300	7078059459	87.49	96.31
SRR10767254	PRJNA597579	SAMN13678801	Cik	Cell line	BTO:0000067	SRP238804	RNA-Seq	Ctenopharyngodon idella	NA	NA	NA	NA	8883189600	7909468224	89.04	96.51
SRR10767255	PRJNA597579	SAMN13678803	Cik	Cell line	BTO:0000067	SRP238804	RNA-Seq	Ctenopharyngodon idella	NA	NA	NA	NA	8500018200	6957684822	81.85	96.38
SRR10767256	PRJNA597579	SAMN13678805	Cik	Cell line	BTO:0000067	SRP238804	RNA-Seq	Ctenopharyngodon idella	NA	NA	NA	NA	9374259900	8171582913	87.17	96.14
SRR10767257	PRJNA597579	SAMN13678807	Cik	Cell line	BTO:0000067	SRP238804	RNA-Seq	Ctenopharyngodon idella	NA	NA	NA	NA	9497705400	7898242020	83.16	96.29
SRR10767258	PRJNA597579	SAMN13678799	Cik	Cell line	BTO:0000067	SRP238804	RNA-Seq	Ctenopharyngodon idella	NA	NA	NA	NA	9985759800	8987046030	90	96.37
SRR10604319	PRJNA594117	SAMN13504057	Cik	Cell line	BTO:0000067	SRP235026	RNA-Seq	Ctenopharyngodon idella	NA	NA	NA	NA	7556536488	6323280810	83.68	96.28
SRR10604320	PRJNA594117	SAMN13504056	Cik	Cell line	BTO:0000067	SRP235026	RNA-Seq	Ctenopharyngodon idella	NA	NA	NA	NA	6933589008	5596209480	80.71	96.95
SRR10604321	PRJNA594117	SAMN13504055	Cik	Cell line	BTO:0000067	SRP235026	RNA-Seq	Ctenopharyngodon idella	NA	NA	NA	NA	6131818570	5200786750	84.82	97.2
SRR18149583	PRJNA810590	SAMN26271134	Cik	Cell line	BTO:0000067	SRP361555	RNA-Seq	Ctenopharyngodon idella	NA	NA	NA	NA	8331482380	7002344200	84.05	95.54
SRR18149584	PRJNA810590	SAMN26271133	Cik	Cell line	BTO:0000067	SRP361555	RNA-Seq	Ctenopharyngodon idella	NA	NA	NA	NA	8760768434	7817071808	89.23	96.38
SRR18149585	PRJNA810590	SAMN26271124	Cik	Cell line	BTO:0000067	SRP361555	RNA-Seq	Ctenopharyngodon idella	NA	NA	NA	NA	8671548272	7340746195	84.65	95.81
SRR18149586	PRJNA810590	SAMN26271123	Cik	Cell line	BTO:0000067	SRP361555	RNA-Seq	Ctenopharyngodon idella	NA	NA	NA	NA	8920196046	7673532439	86.02	95.88
SRR18149587	PRJNA810590	SAMN26271132	Cik	Cell line	BTO:0000067	SRP361555	RNA-Seq	Ctenopharyngodon idella	NA	NA	NA	NA	8930336300	7920218006	88.69	95.81
SRR18149588	PRJNA810590	SAMN26271131	Cik	Cell line	BTO:0000067	SRP361555	RNA-Seq	Ctenopharyngodon idella	NA	NA	NA	NA	8286921072	6822297279	82.33	96.61
SRR18149589	PRJNA810590	SAMN26271130	Cik	Cell line	BTO:0000067	SRP361555	RNA-Seq	Ctenopharyngodon idella	NA	NA	NA	NA	8846110312	7520713157	85.02	95.87
SRR18149590	PRJNA810590	SAMN26271129	Cik	Cell line	BTO:0000067	SRP361555	RNA-Seq	Ctenopharyngodon idella	NA	NA	NA	NA	8277678966	7313145659	88.35	96.08
SRR18149591	PRJNA810590	SAMN26271128	Cik	Cell line	BTO:0000067	SRP361555	RNA-Seq	Ctenopharyngodon idella	NA	NA	NA	NA	9107183876	7437299188	81.66	95.77
SRR18149592	PRJNA810590	SAMN26271127	Cik	Cell line	BTO:0000067	SRP361555	RNA-Seq	Ctenopharyngodon idella	NA	NA	NA	NA	7929026308	6990915981	88.17	95.85
SRR18149593	PRJNA810590	SAMN26271126	Cik	Cell line	BTO:0000067	SRP361555	RNA-Seq	Ctenopharyngodon idella	NA	NA	NA	NA	8817910760	7344079993	83.29	96.04
SRR18149594	PRJNA810590	SAMN26271125	Cik	Cell line	BTO:0000067	SRP361555	RNA-Seq	Ctenopharyngodon idella	NA	NA	NA	NA	8183562478	6769913271	82.73	96.45
SRR23515708	PRJNA936247	SAMN33344048	Egg	Tissue	BTO:0000369	SRP423268	RNA-Seq	Ctenopharyngodon idella	NA	Not Collecte	NA	NA	6500465400	5522398872	84.95	95.02
SRR23515709	PRJNA936247	SAMN33344047	Egg	Tissue	BTO:0000369	SRP423268	RNA-Seq	Ctenopharyngodon idella	NA	Not Collecte	NA	NA	6552764700	5313205500	81.08	96.91
SRR23515710	PRJNA936247	SAMN33344046	Egg	Tissue	BTO:0000369	SRP423268	RNA-Seq	Ctenopharyngodon idella	NA	Not Collecte	NA	NA	6444689700	5485130439	85.11	94.89
SRR23515711	PRJNA936247	SAMN33344045	Egg	Tissue	BTO:0000369	SRP423268	RNA-Seq	Ctenopharyngodon idella	NA	Not Collecte	NA	NA	6676287900	5676586128	85.03	96.93
SRR23515712	PRJNA936247	SAMN33344044	Egg	Tissue	BTO:0000369	SRP423268	RNA-Seq	Ctenopharyngodon idella	NA	Not Collecte	NA	NA	6481395300	5542523193	85.51	95.19
SRR23515713	PRJNA936247	SAMN33344043	Egg	Tissue	BTO:0000369	SRP423268	RNA-Seq	Ctenopharyngodon idella	NA	Not Collecte	NA	NA	6611938200	5644198887	85.36	94.95
SRR17641338	PRJNA792045	SAMN24389512	Egg	Tissue	BTO:0000369	SRP355363	RNA-Seq	Ctenopharyngodon idella	female	NA	NA	NA	5921003932	5193136359	87.71	97.19
SRR17641339	PRJNA792045	SAMN24389511	Egg	Tissue	BTO:0000369	SRP355363	RNA-Seq	Ctenopharyngodon idella	female	NA	NA	NA	5374100247	4469783403	83.17	96.75
SRR17641340	PRJNA792045	SAMN24389510	Egg	Tissue	BTO:0000369	SRP355363	RNA-Seq	Ctenopharyngodon idella	female	NA	NA	NA	6861144558	5554194153	80.95	97.05
SRR17641341	PRJNA792045	SAMN24389509	Egg	Tissue	BTO:0000369	SRP355363	RNA-Seq	Ctenopharyngodon idella	female	NA	NA	NA	5664243969	4748774938	83.84	96.8
SRR17641342	PRJNA792045	SAMN24389508	Egg	Tissue	BTO:0000369	SRP355363	RNA-Seq	Ctenopharyngodon idella	female	NA	NA	NA	4641901392	4062925620	87.53	97.4
SRR17641343	PRJNA792045	SAMN24389507	Egg	Tissue	BTO:0000369	SRP355363	RNA-Seq	Ctenopharyngodon idella	female	NA	NA	NA	3287421100	2725865453	82.92	96.33
SRR17641344	PRJNA792045	SAMN24389506	Egg	Tissue	BTO:0000369	SRP355363	RNA-Seq	Ctenopharyngodon idella	female	NA	NA	NA	4940961739	4388198098	88.81	97.87
SRR17641355	PRJNA792045	SAMN24389505	Egg	Tissue	BTO:0000369	SRP355363	RNA-Seq	Ctenopharyngodon idella	female	NA	NA	NA	5165234833	4532374869	87.75	97.06
SRR17641361	PRJNA792045	SAMN24389517	Egg	Tissue	BTO:0000369	SRP355363	RNA-Seq	Ctenopharyngodon idella	female	NA	NA	NA	7665925500	6756046404	88.13	96.48
SRR17641362	PRJNA792045	SAMN24389516	Egg	Tissue	BTO:0000369	SRP355363	RNA-Seq	Ctenopharyngodon idella	female	NA	NA	NA	6667944274	5731774642	85.96	96.63
SRR17641363	PRJNA792045	SAMN24389515	Egg	Tissue	BTO:0000369	SRP355363	RNA-Seq	Ctenopharyngodon idella	female	NA	NA	NA	5950017242	5088514820	85.52	96.42
SRR17641364	PRJNA792045	SAMN24389514	Egg	Tissue	BTO:0000369	SRP355363	RNA-Seq	Ctenopharyngodon idella	female	NA	NA	NA	5084339574	4139585056	81.42	95.72
SRR17641365	PRJNA792045	SAMN24389513	Egg	Tissue	BTO:0000369	SRP355363	RNA-Seq	Ctenopharyngodon idella	female	NA	NA	NA	5759489364	5045952802	87.61	96.81
SRR17641366	PRJNA792045	SAMN24389504	Egg	Tissue	BTO:0000369	SRP355363	RNA-Seq	Ctenopharyngodon idella	female	NA	NA	NA	5358921035	4360320438	81.37	96.94
SRR17641367	PRJNA792045	SAMN24389503	Egg	Tissue	BTO:0000369	SRP355363	RNA-Seq	Ctenopharyngodon idella	female	NA	NA	NA	4838480975	4209795892	87.01	96.54
SRR14328225	PRJNA725283	SAMN18875857	Gill	Tissue	BTO:0000518	SRP316452	RNA-Seq	Ctenopharyngodon idella	NA	3 Month	NA	NA	5819308526	5146957673	88.45	91.94
SRR14328226	PRJNA725283	SAMN18875856	Gill	Tissue	BTO:0000518	SRP316452	RNA-Seq	Ctenopharyngodon idella	NA	3 Month	NA	NA	6880163808	5631848930	81.86	93.48
SRR14328227	PRJNA725283	SAMN18875855	Gill	Tissue	BTO:0000518	SRP316452	RNA-Seq	Ctenopharyngodon idella	NA	3 Month	NA	NA	6451622286	5580662928	86.5	93.53
SRR14328228	PRJNA725283	SAMN18875854	Gill	Tissue	BTO:0000518	SRP316452	RNA-Seq	Ctenopharyngodon idella	NA	3 Month	NA	NA	5962030144	5014206422	84.1	93.86
SRR14328229	PRJNA725283	SAMN18875853	Gill	Tissue	BTO:0000518	SRP316452	RNA-Seq	Ctenopharyngodon idella	NA	3 Month	NA	NA	6469971824	5194688800	80.29	93.82
SRR14328230	PRJNA725283	SAMN18875852	Gill	Tissue	BTO:0000518	SRP316452	RNA-Seq	Ctenopharyngodon idella	NA	3 Month	NA	NA	6020614078	5208109730	86.5	92.05
SRR14328231	PRJNA725283	SAMN18875851	Gill	Tissue	BTO:0000518	SRP316452	RNA-Seq	Ctenopharyngodon idella	NA	3 Month	NA	NA	6794990336	5885998230	86.62	93.45
SRR14328232	PRJNA725283	SAMN18875850	Gill	Tissue	BTO:0000518	SRP316452	RNA-Seq	Ctenopharyngodon idella	NA	3 Month	NA	NA	7029812806	5674156505	80.72	92.94
SRR14328233	PRJNA725283	SAMN18875849	Gill	Tissue	BTO:0000518	SRP316452	RNA-Seq	Ctenopharyngodon idella	NA	3 Month	NA	NA	6794201022	6076327919	89.43	93.87
SRR14328234	PRJNA725283	SAMN18875848	Gill	Tissue	BTO:0000518	SRP316452	RNA-Seq	Ctenopharyngodon idella	NA	3 Month	NA	NA	7445584234	6229941988	83.67	93.17
SRR16289800	PRJNA770261	SAMN22212331	Gill	Tissue	BTO:0000518	SRP340817	RNA-Seq	Ctenopharyngodon idella	NA	Three months	NA	NA	7040213198	6196193612	88.01	94.22
SRR16289801	PRJNA770261	SAMN22212332	Gill	Tissue	BTO:0000518	SRP340817	RNA-Seq	Ctenopharyngodon idella	NA	Three months	NA	NA	6109956710	5326512943	87.18	95.32
SRR16289802	PRJNA770261	SAMN22212333	Gill	Tissue	BTO:0000518	SRP340817	RNA-Seq	Ctenopharyngodon idella	NA	Three months	NA	NA	7028538810	5663127716	80.57	94.83
SRR16289803	PRJNA770261	SAMN22212334	Gill	Tissue	BTO:0000518	SRP340817	RNA-Seq	Ctenopharyngodon idella	NA	Three months	NA	NA	7971864482	7064013945	88.61	94.7
SRR16289804	PRJNA770261	SAMN22212335	Gill	Tissue	BTO:0000518	SRP340817	RNA-Seq	Ctenopharyngodon idella	NA	Three months	NA	NA	6208896278	5052808317	81.38	94.83
SRR16289805	PRJNA770261	SAMN22212336	Gill	Tissue	BTO:0000518	SRP340817	RNA-Seq	Ctenopharyngodon idella	NA	Three months	NA	NA	6733924930	5572371500	82.75	94.7
SRR16289806	PRJNA770261	SAMN22212337	Gill	Tissue	BTO:0000518	SRP340817	RNA-Seq	Ctenopharyngodon idella	NA	Three months	NA	NA	5826585964	5235207847	89.85	92.59
SRR16289807	PRJNA770261	SAMN22212343	Gill	Tissue	BTO:0000518	SRP340817	RNA-Seq	Ctenopharyngodon idella	NA	Three months	NA	NA	5900966560	4967785940	84.19	92.86
SRR16289808	PRJNA770261	SAMN22212344	Gill	Tissue	BTO:0000518	SRP340817	RNA-Seq	Ctenopharyngodon idella	NA	Three months	NA	NA	6065768734	5348289000	88.17	93.05
SRR16289809	PRJNA770261	SAMN22212345	Gill	Tissue	BTO:0000518	SRP340817	RNA-Seq	Ctenopharyngodon idella	NA	Three months	NA	NA	6607217078	5631891658	85.24	93.14
SRR16289810	PRJNA770261	SAMN22212338	Gill	Tissue	BTO:0000518	SRP340817	RNA-Seq	Ctenopharyngodon idella	NA	Three months	NA	NA	6722102094	6049895264	90	93.75
SRR16289811	PRJNA770261	SAMN22212339	Gill	Tissue	BTO:0000518	SRP340817	RNA-Seq	Ctenopharyngodon idella	NA	Three months	NA	NA	6801716604	5678243053	83.48	93.63
SRR16289812	PRJNA770261	SAMN22212340	Gill	Tissue	BTO:0000518	SRP340817	RNA-Seq	Ctenopharyngodon idella	NA	Three months	NA	NA	6432669588	5640902039	87.69	93.69
SRR16289813	PRJNA770261	SAMN22212341	Gill	Tissue	BTO:0000518	SRP340817	RNA-Seq	Ctenopharyngodon idella	NA	Three months	NA	NA	5725543450	4806167117	83.94	92.48
SRR16289814	PRJNA770261	SAMN22212342	Gill	Tissue	BTO:0000518	SRP340817	RNA-Seq	Ctenopharyngodon idella	NA	Three months	NA	NA	5783298616	4955803825	85.69	93.76
SRR16289815	PRJNA770261	SAMN22212319	Gill	Tissue	BTO:0000518	SRP340817	RNA-Seq	Ctenopharyngodon idella	NA	Three months	NA	NA	7236180888	6251678033	86.39	93.17
SRR16289816	PRJNA770261	SAMN22212320	Gill	Tissue	BTO:0000518	SRP340817	RNA-Seq	Ctenopharyngodon idella	NA	Three months	NA	NA	6287480466	5115700082	81.36	93.86
SRR16289817	PRJNA770261	SAMN22212321	Gill	Tissue	BTO:0000518	SRP340817	RNA-Seq	Ctenopharyngodon idella	NA	Three months	NA	NA	6827065630	5869420171	85.97	94.32
SRR16289818	PRJNA770261	SAMN22212322	Gill	Tissue	BTO:0000518	SRP340817	RNA-Seq	Ctenopharyngodon idella	NA	Three months	NA	NA	6970208492	6078907441	87.21	94.89
SRR16289819	PRJNA770261	SAMN22212323	Gill	Tissue	BTO:0000518	SRP340817	RNA-Seq	Ctenopharyngodon idella	NA	Three months	NA	NA	6560680818	5523025361	84.18	94.91
SRR16289820	PRJNA770261	SAMN22212324	Gill	Tissue	BTO:0000518	SRP340817	RNA-Seq	Ctenopharyngodon idella	NA	Three months	NA	NA	6897708332	5857108022	84.91	94.53
SRR16289821	PRJNA770261	SAMN22212325	Gill	Tissue	BTO:0000518	SRP340817	RNA-Seq	Ctenopharyngodon idella	NA	Three months	NA	NA	6622840566	5334612859	80.55	94.21
SRR16289822	PRJNA770261	SAMN22212326	Gill	Tissue	BTO:0000518	SRP340817	RNA-Seq	Ctenopharyngodon idella	NA	Three months	NA	NA	7319989302	6485580326	88.6	94.6
SRR16289823	PRJNA770261	SAMN22212327	Gill	Tissue	BTO:0000518	SRP340817	RNA-Seq	Ctenopharyngodon idella	NA	Three months	NA	NA	7613673244	6485825395	85.19	93.96
SRR16289824	PRJNA770261	SAMN22212328	Gill	Tissue	BTO:0000518	SRP340817	RNA-Seq	Ctenopharyngodon idella	NA	Three months	NA	NA	5817262126	4922766910	84.62	91.4
SRR16289825	PRJNA770261	SAMN22212329	Gill	Tissue	BTO:0000518	SRP340817	RNA-Seq	Ctenopharyngodon idella	NA	Three months	NA	NA	6082188718	5313044865	87.35	93.28
SRR16289826	PRJNA770261	SAMN22212330	Gill	Tissue	BTO:0000518	SRP340817	RNA-Seq	Ctenopharyngodon idella	NA	Three months	NA	NA	6597319924	5419855344	82.15	94.69
SRR16151823	PRJNA767859	SAMN21974451	Gill	Tissue	BTO:0000518	SRP339665	RNA-Seq	Ctenopharyngodon idella	NA	Three months	untreated	NA	6605545586	5280486926	79.94	94.65
SRR16151824	PRJNA767859	SAMN21974437	Gill	Tissue	BTO:0000518	SRP339665	RNA-Seq	Ctenopharyngodon idella	NA	Three months	grass carp were cultured at saline- alkali water with the concentration of 6%	NA	5868342712	4914679097	83.75	94.37
SRR16151825	PRJNA767859	SAMN21974438	Gill	Tissue	BTO:0000518	SRP339665	RNA-Seq	Ctenopharyngodon idella	NA	Three months	grass carp were cultured at saline- alkali water with the concentration of 6%	NA	6742917062	5842572433	86.65	94.84
SRR16151826	PRJNA767859	SAMN21974439	Gill	Tissue	BTO:0000518	SRP339665	RNA-Seq	Ctenopharyngodon idella	NA	Three months	grass carp were cultured at saline-alkali water with the concentration of 6%	NA	7032658130	6188917814	88	94.14
SRR16151827	PRJNA767859	SAMN21974440	Gill	Tissue	BTO:0000518	SRP339665	RNA-Seq	Ctenopharyngodon idella	NA	Three months	grass carp were cultured at saline-alkali water with the concentration of 6%	NA	5967075736	4989126889	83.61	94.46
SRR16151828	PRJNA767859	SAMN21974441	Gill	Tissue	BTO:0000518	SRP339665	RNA-Seq	Ctenopharyngodon idella	NA	Three months	grass carp were cultured at saline-alkali water with the concentration of 6%	NA	6422998862	5636299039	87.75	94.42
SRR16151829	PRJNA767859	SAMN21974442	Gill	Tissue	BTO:0000518	SRP339665	RNA-Seq	Ctenopharyngodon idella	NA	Three months	grass carp were cultured at saline-alkali water with the concentration of 6%	NA	6528356606	5526236265	84.65	94.23
SRR16151830	PRJNA767859	SAMN21974443	Gill	Tissue	BTO:0000518	SRP339665	RNA-Seq	Ctenopharyngodon idella	NA	Three months	grass carp were cultured at saline-alkali water with the concentration of 3%	NA	6596058086	5760862975	87.34	94.7
SRR16151831	PRJNA767859	SAMN21974444	Gill	Tissue	BTO:0000518	SRP339665	RNA-Seq	Ctenopharyngodon idella	NA	Three months	grass carp were cultured at saline-alkali water with the concentration of 3%	NA	6172541056	5067584775	82.1	93.84
SRR16151832	PRJNA767859	SAMN21974445	Gill	Tissue	BTO:0000518	SRP339665	RNA-Seq	Ctenopharyngodon idella	NA	Three months	grass carp were cultured at saline-alkali water with the concentration of 3%	NA	5987760908	5330062761	89.02	94.3
SRR16151833	PRJNA767859	SAMN21974446	Gill	Tissue	BTO:0000518	SRP339665	RNA-Seq	Ctenopharyngodon idella	NA	Three months	grass carp were cultured at saline-alkali water with the concentration of 3%	NA	6087262810	5101351683	83.8	94.16
SRR16151834	PRJNA767859	SAMN21974447	Gill	Tissue	BTO:0000518	SRP339665	RNA-Seq	Ctenopharyngodon idella	NA	Three months	grass carp were cultured at saline-alkali water with the concentration of 3%	NA	6829935386	6133299647	89.8	94.28
SRR16151835	PRJNA767859	SAMN21974448	Gill	Tissue	BTO:0000518	SRP339665	RNA-Seq	Ctenopharyngodon idella	NA	Three months	grass carp were cultured at saline-alkali water with the concentration of 3%	NA	6732391234	5598571331	83.16	93.96
SRR16151836	PRJNA767859	SAMN21974449	Gill	Tissue	BTO:0000518	SRP339665	RNA-Seq	Ctenopharyngodon idella	NA	Three months	untreated	NA	6154042374	5199635569	84.49	93.92
SRR16151837	PRJNA767859	SAMN21974450	Gill	Tissue	BTO:0000518	SRP339665	RNA-Seq	Ctenopharyngodon idella	NA	Three months	untreated	NA	6360752140	5206819654	81.86	94.11
SRR1045879	PRJNA229923	SAMN02343211	Gill	Tissue	BTO:0000518	SRP033615	RNA-Seq	Ctenopharyngodon idella	NA	NA	NA	NA	363917708	299383773	82.27	91.15
SRR1045880	PRJNA229923	SAMN02343212	Gill	Tissue	BTO:0000518	SRP033615	RNA-Seq	Ctenopharyngodon idella	NA	NA	NA	NA	358429806	305379533	85.2	91.72
SRR1045881	PRJNA229923	SAMN02343213	Gill	Tissue	BTO:0000518	SRP033615	RNA-Seq	Ctenopharyngodon idella	NA	NA	NA	NA	355068945	297242139	83.71	91.45
SRR1045882	PRJNA229923	SAMN02343214	Gill	Tissue	BTO:0000518	SRP033615	RNA-Seq	Ctenopharyngodon idella	NA	NA	NA	NA	353386187	305591319	86.48	90.8
SRR1045883	PRJNA229923	SAMN02343215	Gill	Tissue	BTO:0000518	SRP033615	RNA-Seq	Ctenopharyngodon idella	NA	NA	NA	NA	354094678	283275644	80	90.78
SRR1045884	PRJNA229923	SAMN02343216	Gill	Tissue	BTO:0000518	SRP033615	RNA-Seq	Ctenopharyngodon idella	NA	NA	NA	NA	370971405	319173267	86.04	91.22
SRR1045885	PRJNA229923	SAMN02343217	Gill	Tissue	BTO:0000518	SRP033615	RNA-Seq	Ctenopharyngodon idella	NA	NA	NA	NA	360121090	297698091	82.67	91.12
SRR15115376	PRJNA745278	SAMN20158105	Gill	Tissue	BTO:0000518	SRP328127	RNA-Seq	Ctenopharyngodon idella	Female	3 Year Old	NA	Adult	8309998800	7269848928	87.48	94.42
SRR22142774	PRJNA896750	SAMN31565728	Gill	Tissue	BTO:0000518	SRP405909	RNA-Seq	Ctenopharyngodon idella	NA	NA	NA	NA	6574388827	5436246788	82.69	88.9
SRR22142775	PRJNA896750	SAMN31565727	Gill	Tissue	BTO:0000518	SRP405909	RNA-Seq	Ctenopharyngodon idella	NA	NA	NA	NA	7058678033	6020557148	85.29	85.23
SRR22142776	PRJNA896750	SAMN31565726	Gill	Tissue	BTO:0000518	SRP405909	RNA-Seq	Ctenopharyngodon idella	NA	NA	NA	NA	6563070827	5426970990	82.69	86.34
SRR22142777	PRJNA896750	SAMN31565725	Gill	Tissue	BTO:0000518	SRP405909	RNA-Seq	Ctenopharyngodon idella	NA	NA	NA	NA	6058944673	5200550132	85.83	87.67
SRR22142778	PRJNA896750	SAMN31565724	Gill	Tissue	BTO:0000518	SRP405909	RNA-Seq	Ctenopharyngodon idella	NA	NA	NA	NA	6433591891	5472525973	85.06	82.23
SRR22142779	PRJNA896750	SAMN31565723	Gill	Tissue	BTO:0000518	SRP405909	RNA-Seq	Ctenopharyngodon idella	NA	NA	NA	NA	6934840845	6064391850	87.45	86.68
SRR22142780	PRJNA896750	SAMN31565722	Gill	Tissue	BTO:0000518	SRP405909	RNA-Seq	Ctenopharyngodon idella	NA	NA	NA	NA	7435693939	6524690828	87.75	89.23
SRR22142781	PRJNA896750	SAMN31565721	Gill	Tissue	BTO:0000518	SRP405909	RNA-Seq	Ctenopharyngodon idella	NA	NA	NA	NA	5541204076	4613780902	83.26	87.67
SRR23515705	PRJNA936247	SAMN33344051	Gonad	Tissue	BTO:0000534	SRP423268	RNA-Seq	Ctenopharyngodon idella	NA	Not Collecte	NA	NA	6195111900	5140423563	82.98	93.37
SRR23515706	PRJNA936247	SAMN33344050	Gonad	Tissue	BTO:0000534	SRP423268	RNA-Seq	Ctenopharyngodon idella	NA	Not Collecte	NA	NA	6455684100	5440762269	84.28	92.23
SRR23515707	PRJNA936247	SAMN33344049	Gonad	Tissue	BTO:0000534	SRP423268	RNA-Seq	Ctenopharyngodon idella	NA	Not Collecte	NA	NA	6465422700	5572258644	86.19	94.16
ERR10038459	PRJEB55268	SAMEA110472426	Gut	Tissue	BTO:0000545	ERP140155	RNA-Seq	Ctenopharyngodon idella	male	0.5	NA	NA	7600790094	6694347108	88.07	95.58
ERR10038457	PRJEB55268	SAMEA110472424	Gut	Tissue	BTO:0000545	ERP140155	RNA-Seq	Ctenopharyngodon idella	male	0.5	NA	NA	7318449198	6057208316	82.77	95.2
ERR10038458	PRJEB55268	SAMEA110472425	Gut	Tissue	BTO:0000545	ERP140155	RNA-Seq	Ctenopharyngodon idella	male	0.5	NA	NA	7549712381	6726746776	89.1	92.62
SRR21977620	PRJNA892210	SAMN31370704	Gut	Tissue	BTO:0000545	SRP403563	RNA-Seq	Ctenopharyngodon idella	NA	Six-Month-Old	NA	the larval stage	7697505300	6785109858	88.15	94.41
SRR21977621	PRJNA892210	SAMN31370703	Gut	Tissue	BTO:0000545	SRP403563	RNA-Seq	Ctenopharyngodon idella	NA	Six-Month-Old	NA	the larval stage	7264446900	5982607020	82.35	93.26
SRR21977622	PRJNA892210	SAMN31370702	Gut	Tissue	BTO:0000545	SRP403563	RNA-Seq	Ctenopharyngodon idella	NA	Six-Month-Old	NA	the larval stage	6759147600	5633335464	83.34	94.63
SRR21977623	PRJNA892210	SAMN31370701	Gut	Tissue	BTO:0000545	SRP403563	RNA-Seq	Ctenopharyngodon idella	NA	Six-Month-Old	NA	the larval stage	6246529500	5327520075	85.29	94.12
SRR21977624	PRJNA892210	SAMN31370700	Gut	Tissue	BTO:0000545	SRP403563	RNA-Seq	Ctenopharyngodon idella	NA	Six-Month-Old	NA	the larval stage	6144438000	5190330450	84.47	93.31
SRR21977625	PRJNA892210	SAMN31370699	Gut	Tissue	BTO:0000545	SRP403563	RNA-Seq	Ctenopharyngodon idella	NA	Six-Month-Old	NA	the larval stage	5731592400	5051596016	88.14	94.03
SRR21977626	PRJNA892210	SAMN31370698	Gut	Tissue	BTO:0000545	SRP403563	RNA-Seq	Ctenopharyngodon idella	NA	Six-Month-Old	NA	the larval stage	7911624600	6986074314	88.3	94.41
SRR21977627	PRJNA892210	SAMN31370697	Gut	Tissue	BTO:0000545	SRP403563	RNA-Seq	Ctenopharyngodon idella	NA	Six-Month-Old	NA	the larval stage	7128466800	5887789416	82.6	94.54
SRR21977628	PRJNA892210	SAMN31370696	Gut	Tissue	BTO:0000545	SRP403563	RNA-Seq	Ctenopharyngodon idella	NA	Six-Month-Old	NA	the larval stage	5889635100	4920877422	83.55	95.83
SRR1269642	PRJNA246117	SAMN02726868	Gut	Tissue	BTO:0000545	SRP041642	RNA-Seq	Ctenopharyngodon idella	NA	46 Days Post-Hatch	NA	Grass carp before food habit transition	5641131240	4788471551	84.88	96.45
SRR1269648	PRJNA246117	SAMN02726868	Gut	Tissue	BTO:0000545	SRP041642	RNA-Seq	Ctenopharyngodon idella	NA	46 Days Post-Hatch	NA	Grass carp before food habit transition	5981968980	5287761811	88.4	97.74
SRR1269732	PRJNA246139	SAMN02743518	Gut	Tissue	BTO:0000545	SRP041652	RNA-Seq	Ctenopharyngodon idella	NA	116 Days Post-Hatch	NA	Grass carp which have no transition	5678688420	4760303715	83.83	97.31
SRR1269735	PRJNA246139	SAMN02743521	Gut	Tissue	BTO:0000545	SRP041652	RNA-Seq	Ctenopharyngodon idella	NA	116 Days Post-Hatch	NA	Grass carp after food habit transition to herbivor	5970437820	5168273307	86.56	97.15
ERR10038460	PRJEB55268	SAMEA110472427	Gut	Tissue	BTO:0000545	ERP140155	RNA-Seq	Ctenopharyngodon idella	male	0.5	NA	NA	7145440725	5894431429	82.49	96.69
ERR10038461	PRJEB55268	SAMEA110472428	Gut	Tissue	BTO:0000545	ERP140155	RNA-Seq	Ctenopharyngodon idella	NA	0.5	NA	NA	7169813923	6373324562	88.89	95.62
ERR10038462	PRJEB55268	SAMEA110472429	Gut	Tissue	BTO:0000545	ERP140155	RNA-Seq	Ctenopharyngodon idella	male	0.5	NA	NA	6965676097	5810939400	83.42	95.36
ERR10038463	PRJEB55268	SAMEA110472430	Gut	Tissue	BTO:0000545	ERP140155	RNA-Seq	Ctenopharyngodon idella	male	0.5	NA	NA	6728815822	5821621394	86.52	95.64
ERR10038464	PRJEB55268	SAMEA110472431	Gut	Tissue	BTO:0000545	ERP140155	RNA-Seq	Ctenopharyngodon idella	male	0.5	NA	NA	6571137320	5342680676	81.31	95.65
ERR10038465	PRJEB55268	SAMEA110472432	Gut	Tissue	BTO:0000545	ERP140155	RNA-Seq	Ctenopharyngodon idella	male	0.5	NA	NA	8123823260	7190255846	88.51	95.59
SRR8920832	PRJNA533182	SAMN11444957	Head Kidney	Cell line	BTO:0005189	SRP192790	RNA-Seq	Ctenopharyngodon idella	NA	Six Month	NA	NA	5698979400	4683051156	82.17	86.56
SRR8920833	PRJNA533182	SAMN11444956	Head Kidney	Cell line	BTO:0005189	SRP192790	RNA-Seq	Ctenopharyngodon idella	NA	Six Month	NA	NA	6300700200	5521123164	87.63	88.86
SRR6683539	PRJNA433046	SAMN08469713	Head Kidney	Cell line	BTO:0005189	SRP132389	RNA-Seq	Ctenopharyngodon idella	NA	1 Year Old	NA	NA	6403689600	5613121152	87.65	93.38
SRR8380242	PRJNA510861	SAMN10617460	Heart	Tissue	BTO:0000562	SRP174892	RNA-Seq	Ctenopharyngodon idella	Female	12 months	NA	NA	7631733900	6701627682	87.81	94.47
SRR15115374	PRJNA745278	SAMN20158107	Heart	Tissue	BTO:0000562	SRP328127	RNA-Seq	Ctenopharyngodon idella	Female	3 Year Old	NA	Adult	9160099200	7785705261	85	95.32
SRR25336930	PRJNA995572	SAMN36537514	Hepatocyte	Cell line	BTO:0000575	SRP450237	RNA-Seq	Ctenopharyngodon idella	NA	NA	NA	NA	6395765700	5638198522	88.16	66.05
SRR25336931	PRJNA995572	SAMN36537513	Hepatocyte	Cell line	BTO:0000575	SRP450237	RNA-Seq	Ctenopharyngodon idella	NA	NA	NA	NA	7430067000	6166566030	82.99	87.14
SRR25336932	PRJNA995572	SAMN36537512	Hepatocyte	Cell line	BTO:0000575	SRP450237	RNA-Seq	Ctenopharyngodon idella	NA	NA	NA	NA	7106598000	6328519980	89.05	82.72
SRR25309823	PRJNA995570	SAMN36506946	Hepatocyte	Cell line	BTO:0000575	SRP449975	RNA-Seq	Ctenopharyngodon idella	NA	NA	NA	NA	7257880200	5938963062	81.83	68.87
SRR25309824	PRJNA995570	SAMN36506945	Hepatocyte	Cell line	BTO:0000575	SRP449975	RNA-Seq	Ctenopharyngodon idella	NA	NA	NA	NA	6380165400	5510598996	86.37	83.39
SRR25309825	PRJNA995570	SAMN36506944	Hepatocyte	Cell line	BTO:0000575	SRP449975	RNA-Seq	Ctenopharyngodon idella	NA	NA	NA	NA	6804195300	5834794251	85.75	80.46
SRR25318611	PRJNA995571	SAMN36511294	Hepatocyte	Cell line	BTO:0000575	SRP450057	RNA-Seq	Ctenopharyngodon idella	NA	NA	NA	NA	7340746800	6530113680	88.96	67.25
SRR25318612	PRJNA995571	SAMN36511293	Hepatocyte	Cell line	BTO:0000575	SRP450057	RNA-Seq	Ctenopharyngodon idella	NA	NA	NA	NA	7616509200	6485708292	85.15	68.19
SRR25318613	PRJNA995571	SAMN36511292	Hepatocyte	Cell line	BTO:0000575	SRP450057	RNA-Seq	Ctenopharyngodon idella	NA	NA	NA	NA	7362729600	6225188544	84.55	67.97
SRR1523727	PRJNA255933	SAMN02933924	Hepatopancreas	Tissue	BTO:0000597	SRP044769	RNA-Seq	Ctenopharyngodon idella	Female and Male	1	feed with lard oil diets	NA	2201148400	1872982884	85.09	96.64
SRR8433580	PRJNA514443	SAMN10724654	Hepatopancreas	Tissue	BTO:0000597	SRP178451	RNA-Seq	Ctenopharyngodon idella	NA	NA	corn	NA	1205176950	984240309	81.67	96.74
SRR8433581	PRJNA514443	SAMN10724655	Hepatopancreas	Tissue	BTO:0000597	SRP178451	RNA-Seq	Ctenopharyngodon idella	NA	NA	potato	NA	1205387450	1022614232	84.84	96.62
SRR8433582	PRJNA514443	SAMN10724652	Hepatopancreas	Tissue	BTO:0000597	SRP178451	RNA-Seq	Ctenopharyngodon idella	NA	NA	corn	NA	1205541100	1000633586	83	96.51
SRR8433583	PRJNA514443	SAMN10724653	Hepatopancreas	Tissue	BTO:0000597	SRP178451	RNA-Seq	Ctenopharyngodon idella	NA	NA	corn	NA	1205403650	1066727227	88.5	96.59
SRR8433584	PRJNA514443	SAMN10724658	Hepatopancreas	Tissue	BTO:0000597	SRP178451	RNA-Seq	Ctenopharyngodon idella	NA	NA	wheat	NA	1205463500	995476065	82.58	96.67
SRR8433585	PRJNA514443	SAMN10724659	Hepatopancreas	Tissue	BTO:0000597	SRP178451	RNA-Seq	Ctenopharyngodon idella	NA	NA	wheat	NA	1205344050	1070360684	88.8	96.66
SRR8433586	PRJNA514443	SAMN10724656	Hepatopancreas	Tissue	BTO:0000597	SRP178451	RNA-Seq	Ctenopharyngodon idella	NA	NA	potato	NA	1205374550	978895418	81.21	96.57
SRR8433587	PRJNA514443	SAMN10724657	Hepatopancreas	Tissue	BTO:0000597	SRP178451	RNA-Seq	Ctenopharyngodon idella	NA	NA	potato	NA	1205371250	1020590191	84.67	96.61
SRR8433588	PRJNA514443	SAMN10724660	Hepatopancreas	Tissue	BTO:0000597	SRP178451	RNA-Seq	Ctenopharyngodon idella	NA	NA	wheat	NA	1205441850	1076832468	89.33	96.7
SRR1523728	PRJNA255933	SAMN02933925	Hepatopancreas	Tissue	BTO:0000597	SRP044769	RNA-Seq	Ctenopharyngodon idella	Female and Male	1	feed with fish oil diets	NA	2256848880	1904373045	84.38	96.05
SRR11654237	PRJNA629389	SAMN14775153	Hepatopancreas	Tissue	BTO:0000597	SRP259352	RNA-Seq	Ctenopharyngodon idella	NA	3 Month	NA	NA	7047753000	5991271224	85.01	92.07
SRR11654238	PRJNA629389	SAMN14775151	Hepatopancreas	Tissue	BTO:0000597	SRP259352	RNA-Seq	Ctenopharyngodon idella	NA	3 Month	NA	NA	7883318400	6311982624	80.07	91.04
SRR11654239	PRJNA629389	SAMN14775149	Hepatopancreas	Tissue	BTO:0000597	SRP259352	RNA-Seq	Ctenopharyngodon idella	NA	3 Month	NA	NA	6169840500	5239371025	84.92	90.44
SRR11654240	PRJNA629389	SAMN14775147	Hepatopancreas	Tissue	BTO:0000597	SRP259352	RNA-Seq	Ctenopharyngodon idella	NA	3 Month	NA	NA	10486351800	9232113747	88.04	94.18
SRR11654241	PRJNA629389	SAMN14775161	Hepatopancreas	Tissue	BTO:0000597	SRP259352	RNA-Seq	Ctenopharyngodon idella	NA	3 Month	NA	NA	9049095600	7862783400	86.89	83.08
SRR11654242	PRJNA629389	SAMN14775159	Hepatopancreas	Tissue	BTO:0000597	SRP259352	RNA-Seq	Ctenopharyngodon idella	NA	3 Month	NA	NA	8871611700	7265935473	81.9	96.14
SRR11654243	PRJNA629389	SAMN14775157	Hepatopancreas	Tissue	BTO:0000597	SRP259352	RNA-Seq	Ctenopharyngodon idella	NA	3 Month	NA	NA	8401549200	7137313908	84.95	96.48
SRR11654244	PRJNA629389	SAMN14775155	Hepatopancreas	Tissue	BTO:0000597	SRP259352	RNA-Seq	Ctenopharyngodon idella	NA	3 Month	NA	NA	8531476500	7562730015	88.65	91.51
SRR11654245	PRJNA629389	SAMN14775145	Hepatopancreas	Tissue	BTO:0000597	SRP259352	RNA-Seq	Ctenopharyngodon idella	NA	3 Month	NA	NA	6610930800	5467313256	82.7	93.81
SRR7522650	PRJNA481087	SAMN09657262	Hypothalamus	Tissue	BTO:0000614	SRP153584	RNA-Seq	Ctenopharyngodon idella	NA	Prepuberty	NA	NA	14415213000	12291514620	85.27	95.18
SRR16761346	PRJNA775959	SAMN22636289	Intestine	Tissue	BTO:0000648	SRP344107	RNA-Seq	Ctenopharyngodon idella	NA	120 Days	NA	NA	55297356	47107753	85.19	85.66
SRR16761347	PRJNA775959	SAMN22636289	Intestine	Tissue	BTO:0000648	SRP344107	RNA-Seq	Ctenopharyngodon idella	NA	120 Days	NA	NA	55483206	49934882	90	81.32
SRR16761348	PRJNA775959	SAMN22636289	Intestine	Tissue	BTO:0000648	SRP344107	RNA-Seq	Ctenopharyngodon idella	NA	120 Days	NA	NA	55112616	46227457	83.88	80.32
SRR16761349	PRJNA775959	SAMN22636289	Intestine	Tissue	BTO:0000648	SRP344107	RNA-Seq	Ctenopharyngodon idella	NA	120 Days	NA	NA	37522485	30655777	81.7	91.34
SRR24139034	PRJNA954169	SAMN34136165	Intestine	Tissue	BTO:0000648	SRP432119	RNA-Seq	Ctenopharyngodon idella	NA	NA	NA	NA	6743117400	5782223838	85.75	94.19
SRR24139035	PRJNA954169	SAMN34136163	Intestine	Tissue	BTO:0000648	SRP432119	RNA-Seq	Ctenopharyngodon idella	NA	NA	NA	NA	8551312500	7620421500	89.11	95
SRR24139036	PRJNA954169	SAMN34136161	Intestine	Tissue	BTO:0000648	SRP432119	RNA-Seq	Ctenopharyngodon idella	NA	NA	NA	NA	7699253700	6280459757	81.57	93.99
SRR24139037	PRJNA954169	SAMN34136183	Intestine	Tissue	BTO:0000648	SRP432119	RNA-Seq	Ctenopharyngodon idella	NA	NA	NA	NA	7693577400	6612677382	85.95	94.62
SRR24139038	PRJNA954169	SAMN34136185	Intestine	Tissue	BTO:0000648	SRP432119	RNA-Seq	Ctenopharyngodon idella	NA	NA	NA	NA	8872508400	7639382280	86.1	95.27
SRR24139039	PRJNA954169	SAMN34136181	Intestine	Tissue	BTO:0000648	SRP432119	RNA-Seq	Ctenopharyngodon idella	NA	NA	NA	NA	6813217200	5859333612	86	94.68
SRR24139040	PRJNA954169	SAMN34136179	Intestine	Tissue	BTO:0000648	SRP432119	RNA-Seq	Ctenopharyngodon idella	NA	NA	NA	NA	6018156300	5108957850	84.89	94.12
SRR24139041	PRJNA954169	SAMN34136177	Intestine	Tissue	BTO:0000648	SRP432119	RNA-Seq	Ctenopharyngodon idella	NA	NA	NA	NA	6418832100	5222884002	81.37	94.28
SRR24139042	PRJNA954169	SAMN34136159	Intestine	Tissue	BTO:0000648	SRP432119	RNA-Seq	Ctenopharyngodon idella	NA	NA	NA	NA	5647795800	5030536239	89.07	92.65
SRR24139043	PRJNA954169	SAMN34136175	Intestine	Tissue	BTO:0000648	SRP432119	RNA-Seq	Ctenopharyngodon idella	NA	NA	NA	NA	6716122500	5460040425	81.3	94.26
SRR24139044	PRJNA954169	SAMN34136173	Intestine	Tissue	BTO:0000648	SRP432119	RNA-Seq	Ctenopharyngodon idella	NA	NA	NA	NA	5405854200	4727131554	87.44	93.92
SRR24139045	PRJNA954169	SAMN34136171	Intestine	Tissue	BTO:0000648	SRP432119	RNA-Seq	Ctenopharyngodon idella	NA	NA	NA	NA	6817209300	6122462420	89.81	94.45
SRR24139046	PRJNA954169	SAMN34136169	Intestine	Tissue	BTO:0000648	SRP432119	RNA-Seq	Ctenopharyngodon idella	NA	NA	NA	NA	6232733700	5028525916	80.68	94.41
SRR24139047	PRJNA954169	SAMN34136167	Intestine	Tissue	BTO:0000648	SRP432119	RNA-Seq	Ctenopharyngodon idella	NA	NA	NA	NA	5978671800	5051864394	84.5	94.74
SRR24139048	PRJNA954169	SAMN34136157	Intestine	Tissue	BTO:0000648	SRP432119	RNA-Seq	Ctenopharyngodon idella	NA	NA	NA	NA	7084194300	6254962800	88.29	93.47
SRR18909731	PRJNA831676	SAMN27760431	Intestine	Tissue	BTO:0000648	SRP372068	RNA-Seq	Ctenopharyngodon idella	NA	NA	injected with the engineered S. cerevisiae	NA	6260391076	5342547273	85.34	92.29
SRR18909732	PRJNA831676	SAMN27760432	Intestine	Tissue	BTO:0000648	SRP372068	RNA-Seq	Ctenopharyngodon idella	NA	NA	injected with the engineered S. cerevisiae	NA	7033966704	5918718571	84.14	92.88
SRR18909733	PRJNA831676	SAMN27760433	Intestine	Tissue	BTO:0000648	SRP372068	RNA-Seq	Ctenopharyngodon idella	NA	NA	injected with the engineered S. cerevisiae	NA	7191691384	6106293790	84.91	91.97
SRR18909734	PRJNA831676	SAMN27760434	Intestine	Tissue	BTO:0000648	SRP372068	RNA-Seq	Ctenopharyngodon idella	NA	NA	injected with the engineered S. cerevisiae expressing gcH2A-11	NA	8539916822	7632643285	89.38	89.56
SRR18909735	PRJNA831676	SAMN27760435	Intestine	Tissue	BTO:0000648	SRP372068	RNA-Seq	Ctenopharyngodon idella	NA	NA	injected with the engineered S. cerevisiae expressing gcH2A-11	NA	7546390556	6120760000	81.11	92.48
SRR18909736	PRJNA831676	SAMN27760436	Intestine	Tissue	BTO:0000648	SRP372068	RNA-Seq	Ctenopharyngodon idella	NA	NA	injected with the engineered S. cerevisiae expressing gcH2A-11	NA	8598138220	7503441752	87.27	92.91
SRR18909737	PRJNA831676	SAMN27760437	Intestine	Tissue	BTO:0000648	SRP372068	RNA-Seq	Ctenopharyngodon idella	NA	NA	injected with the engineered S. cerevisiae expressing gcH2A-4	NA	7591289350	6465233837	85.17	91.74
SRR18909738	PRJNA831676	SAMN27760438	Intestine	Tissue	BTO:0000648	SRP372068	RNA-Seq	Ctenopharyngodon idella	NA	NA	injected with the engineered S. cerevisiae expressing gcH2A-4	NA	7249814284	6537599995	90.18	93.09
SRR18909739	PRJNA831676	SAMN27760439	Intestine	Tissue	BTO:0000648	SRP372068	RNA-Seq	Ctenopharyngodon idella	NA	NA	injected with the engineered S. cerevisiae expressing gcH2A-4	NA	7486545620	6141241038	82.03	90.19
SRR8380203	PRJNA510861	SAMN10617450	Intestine	Tissue	BTO:0000648	SRP174892	RNA-Seq	Ctenopharyngodon idella	Female	12 months	NA	NA	6488847300	5649895740	87.07	92.02
SRR6475469	PRJNA429670	SAMN08357705	Intestine	Tissue	BTO:0000648	SRP129818	RNA-Seq	Ctenopharyngodon idella	NA	1 Year Old	control	NA	5195319500	4250288788	81.81	95.95
SRR6475470	PRJNA429670	SAMN08357708	Intestine	Tissue	BTO:0000648	SRP129818	RNA-Seq	Ctenopharyngodon idella	NA	1 Year Old	fed with 5.NA g/kg sodium butyrate	NA	9077136250	8026961800	88.43	95.92
SRR6475471	PRJNA429670	SAMN08357707	Intestine	Tissue	BTO:0000648	SRP129818	RNA-Seq	Ctenopharyngodon idella	NA	1 Year Old	fed with 2.5 g/kg sodium butyrate	NA	6843260000	5695218532	83.22	96.54
SRR6475472	PRJNA429670	SAMN08357709	Intestine	Tissue	BTO:0000648	SRP129818	RNA-Seq	Ctenopharyngodon idella	NA	1 Year Old	fed with 7.5 g/kg sodium butyrate	NA	7654274250	6597910284	86.2	95.44
SRR6475475	PRJNA429670	SAMN08357710	Intestine	Tissue	BTO:0000648	SRP129818	RNA-Seq	Ctenopharyngodon idella	NA	1 Year Old	fed with 1NA.NA g/kg sodium butyrate	NA	6832105000	5846665400	85.58	96
SRR16685271	PRJNA775959	SAMN22636289	Intestine	Tissue	BTO:0000648	SRP344107	RNA-Seq	Ctenopharyngodon idella	NA	120 Days	NA	NA	39502710	32977313	83.48	88.88
SRR16685272	PRJNA775959	SAMN22636289	Intestine	Tissue	BTO:0000648	SRP344107	RNA-Seq	Ctenopharyngodon idella	NA	120 Days	NA	NA	69950430	62355386	89.14	82.78
SRR16685273	PRJNA775959	SAMN22636289	Intestine	Tissue	BTO:0000648	SRP344107	RNA-Seq	Ctenopharyngodon idella	NA	120 Days	NA	NA	45978384	38530276	83.8	78.12
SRR16685274	PRJNA775959	SAMN22636289	Intestine	Tissue	BTO:0000648	SRP344107	RNA-Seq	Ctenopharyngodon idella	NA	120 Days	NA	NA	52110593	46516411	89.26	87.29
SRR16685275	PRJNA775959	SAMN22636289	Intestine	Tissue	BTO:0000648	SRP344107	RNA-Seq	Ctenopharyngodon idella	NA	120 Days	NA	NA	60735324	51831788	85.34	91.02
SRR16685276	PRJNA775959	SAMN22636289	Intestine	Tissue	BTO:0000648	SRP344107	RNA-Seq	Ctenopharyngodon idella	NA	120 Days	NA	NA	52851150	44427464	84.06	89.85
SRR16685277	PRJNA775959	SAMN22636289	Intestine	Tissue	BTO:0000648	SRP344107	RNA-Seq	Ctenopharyngodon idella	NA	120 Days	NA	NA	38877840	32600567	83.85	83.79
SRR16685278	PRJNA775959	SAMN22636289	Intestine	Tissue	BTO:0000648	SRP344107	RNA-Seq	Ctenopharyngodon idella	NA	120 Days	NA	NA	37425602	31271460	83.56	90.01
SRR16685279	PRJNA775959	SAMN22636289	Intestine	Tissue	BTO:0000648	SRP344107	RNA-Seq	Ctenopharyngodon idella	NA	120 Days	NA	NA	34426224	28241715	82.04	86.71
SRR16685280	PRJNA775959	SAMN22636289	Intestine	Tissue	BTO:0000648	SRP344107	RNA-Seq	Ctenopharyngodon idella	NA	120 Days	NA	NA	30563042	25672555	84	89.22
SRR16685281	PRJNA775959	SAMN22636289	Intestine	Tissue	BTO:0000648	SRP344107	RNA-Seq	Ctenopharyngodon idella	NA	120 Days	NA	NA	54556372	49136445	90.07	91.24
SRR16685282	PRJNA775959	SAMN22636289	Intestine	Tissue	BTO:0000648	SRP344107	RNA-Seq	Ctenopharyngodon idella	NA	120 Days	NA	NA	74316825	60890702	81.93	87.23
SRR16685283	PRJNA775959	SAMN22636289	Intestine	Tissue	BTO:0000648	SRP344107	RNA-Seq	Ctenopharyngodon idella	NA	120 Days	NA	NA	49907004	41411013	82.98	88.21
SRR16685284	PRJNA775959	SAMN22636289	Intestine	Tissue	BTO:0000648	SRP344107	RNA-Seq	Ctenopharyngodon idella	NA	120 Days	NA	NA	70179536	58949605	84	89.87
SRR16685285	PRJNA775959	SAMN22636289	Intestine	Tissue	BTO:0000648	SRP344107	RNA-Seq	Ctenopharyngodon idella	NA	120 Days	NA	NA	34541962	29173538	84.46	91.23
SRR16685286	PRJNA775959	SAMN22636289	Intestine	Tissue	BTO:0000648	SRP344107	RNA-Seq	Ctenopharyngodon idella	NA	120 Days	NA	NA	50081625	44071830	88	83.32
SRR1045886	PRJNA229923	SAMN02343218	Intestine	Tissue	BTO:0000648	SRP033615	RNA-Seq	Ctenopharyngodon idella	NA	NA	NA	NA	368832653	306542400	83.11	92.04
SRR1045887	PRJNA229923	SAMN02343219	Intestine	Tissue	BTO:0000648	SRP033615	RNA-Seq	Ctenopharyngodon idella	NA	NA	NA	NA	369823139	325545800	88.03	91.85
SRR1045888	PRJNA229923	SAMN02343220	Intestine	Tissue	BTO:0000648	SRP033615	RNA-Seq	Ctenopharyngodon idella	NA	NA	NA	NA	351566376	290282253	82.57	91.8
SRR1045889	PRJNA229923	SAMN02343221	Intestine	Tissue	BTO:0000648	SRP033615	RNA-Seq	Ctenopharyngodon idella	NA	NA	NA	NA	371061467	320377827	86.34	91.62
SRR1045890	PRJNA229923	SAMN02343222	Intestine	Tissue	BTO:0000648	SRP033615	RNA-Seq	Ctenopharyngodon idella	NA	NA	NA	NA	365385258	328107328	89.8	91.69
SRR1045891	PRJNA229923	SAMN02343223	Intestine	Tissue	BTO:0000648	SRP033615	RNA-Seq	Ctenopharyngodon idella	NA	NA	NA	NA	357448875	292756052	81.9	90.41
SRR1045892	PRJNA229923	SAMN02343224	Intestine	Tissue	BTO:0000648	SRP033615	RNA-Seq	Ctenopharyngodon idella	NA	NA	NA	NA	349648124	295758020	84.59	91.3
SRR10398146	PRJNA587607	SAMN13195874	Intestine	Tissue	BTO:0000648	SRP228527	RNA-Seq	Ctenopharyngodon idella	NA	1	NA	NA	8149374300	7220879583	88.61	94.25
SRR10398147	PRJNA587607	SAMN13195872	Intestine	Tissue	BTO:0000648	SRP228527	RNA-Seq	Ctenopharyngodon idella	NA	1	NA	NA	8535330300	6933917820	81.24	93.72
SRR8283944	PRJNA508561	SAMN10524917	Intestine	Tissue	BTO:0000648	SRP172575	RNA-Seq	Ctenopharyngodon idella	Female	NA	NA	NA	6569990600	5828690156	88.72	93.94
SRR8283945	PRJNA508561	SAMN10524918	Intestine	Tissue	BTO:0000648	SRP172575	RNA-Seq	Ctenopharyngodon idella	Female	NA	NA	NA	6646280600	5472480922	82.34	93.94
SRR8283946	PRJNA508561	SAMN10524915	Intestine	Tissue	BTO:0000648	SRP172575	RNA-Seq	Ctenopharyngodon idella	Female	NA	NA	NA	6568381800	5433263346	82.72	94.06
SRR8283947	PRJNA508561	SAMN10524916	Intestine	Tissue	BTO:0000648	SRP172575	RNA-Seq	Ctenopharyngodon idella	Female	NA	NA	NA	6636472200	5658608220	85.27	93.78
SRR8283948	PRJNA508561	SAMN10524913	Intestine	Tissue	BTO:0000648	SRP172575	RNA-Seq	Ctenopharyngodon idella	Female	NA	NA	NA	6528481000	5426835316	83.13	94.19
SRR15115373	PRJNA745278	SAMN20158108	Intestine	Tissue	BTO:0000648	SRP328127	RNA-Seq	Ctenopharyngodon idella	Female	3 Year Old	NA	Adult	8276601600	7121291770	86.04	95.01
SRR21977266	PRJNA892160	SAMN31370486	Intestine	Tissue	BTO:0000648	SRP403551	RNA-Seq	Ctenopharyngodon idella	NA	NA	NA	fingerling	6923699414	6136921000	88.64	87.23
SRR21977267	PRJNA892160	SAMN31370485	Intestine	Tissue	BTO:0000648	SRP403551	RNA-Seq	Ctenopharyngodon idella	NA	NA	NA	fingerling	6907219007	5791567130	83.85	89.23
SRR21977268	PRJNA892160	SAMN31370484	Intestine	Tissue	BTO:0000648	SRP403551	RNA-Seq	Ctenopharyngodon idella	NA	NA	NA	fingerling	7227915986	6167830715	85.33	89.42
SRR21977269	PRJNA892160	SAMN31370483	Intestine	Tissue	BTO:0000648	SRP403551	RNA-Seq	Ctenopharyngodon idella	NA	NA	NA	fingerling	7474661515	6682898323	89.41	83.23
SRR21977270	PRJNA892160	SAMN31370482	Intestine	Tissue	BTO:0000648	SRP403551	RNA-Seq	Ctenopharyngodon idella	NA	NA	NA	fingerling	7278861628	6016578758	82.66	86.23
SRR21977271	PRJNA892160	SAMN31370481	Intestine	Tissue	BTO:0000648	SRP403551	RNA-Seq	Ctenopharyngodon idella	NA	NA	NA	fingerling	7344420920	6356305540	86.55	89.23
SRR21977272	PRJNA892160	SAMN31370480	Intestine	Tissue	BTO:0000648	SRP403551	RNA-Seq	Ctenopharyngodon idella	NA	NA	NA	fingerling	7049287579	5908408612	83.82	88.43
SRR21977273	PRJNA892160	SAMN31370479	Intestine	Tissue	BTO:0000648	SRP403551	RNA-Seq	Ctenopharyngodon idella	NA	NA	NA	fingerling	7209663794	6395228746	88.7	86.76
SRR21977274	PRJNA892160	SAMN31370478	Intestine	Tissue	BTO:0000648	SRP403551	RNA-Seq	Ctenopharyngodon idella	NA	NA	NA	fingerling	6994005321	5906180252	84.45	89.61
SRR20753710	PRJNA862332	SAMN29967796	Kidney	Tissue	BTO:0000671	SRP389449	RNA-Seq	Ctenopharyngodon idella	NA	NA	NA	NA	6893119800	5603475090	81.29	94.51
SRR20753711	PRJNA862332	SAMN29967795	Kidney	Tissue	BTO:0000671	SRP389449	RNA-Seq	Ctenopharyngodon idella	NA	NA	NA	NA	6202125600	5181731100	83.55	96.65
SRR20753712	PRJNA862332	SAMN29967794	Kidney	Tissue	BTO:0000671	SRP389449	RNA-Seq	Ctenopharyngodon idella	NA	NA	NA	NA	6403321500	5286774030	82.56	96.71
SRR20753713	PRJNA862332	SAMN29967793	Kidney	Tissue	BTO:0000671	SRP389449	RNA-Seq	Ctenopharyngodon idella	NA	NA	NA	NA	6288951300	5660056170	90	96.83
SRR20753714	PRJNA862332	SAMN29967792	Kidney	Tissue	BTO:0000671	SRP389449	RNA-Seq	Ctenopharyngodon idella	NA	NA	NA	NA	6870880800	5703020112	83	96.76
SRR20753715	PRJNA862332	SAMN29967791	Kidney	Tissue	BTO:0000671	SRP389449	RNA-Seq	Ctenopharyngodon idella	NA	NA	NA	NA	6393444900	5662143288	88.56	96.88
SRR6683542	PRJNA433372	SAMN08475635	Kidney	Tissue	BTO:0000671	SRP132390	RNA-Seq	Ctenopharyngodon idella	NA	1 Year Old	NA	NA	8303832000	7040258880	84.78	94.09
SRR6683538	PRJNA433366	SAMN08475574	Kidney	Tissue	BTO:0000671	SRP132388	RNA-Seq	Ctenopharyngodon idella	NA	1 Year Old	NA	NA	8236770600	6988251147	84.84	93.87
SRR1618540	PRJNA264233	SAMN03115046	Kidney	Tissue	BTO:0000671	SRP049081	RNA-Seq	Ctenopharyngodon idella	NA	NA	GCRV infection	NA	5219216274	4595780295	88.05	94.11
SRR1618541	PRJNA264233	SAMN03115047	Kidney	Tissue	BTO:0000671	SRP049081	RNA-Seq	Ctenopharyngodon idella	NA	NA	GCRV infection	NA	7631346510	6149983413	80.59	96.02
SRR8380198	PRJNA510861	SAMN10617457	Kidney	Tissue	BTO:0000671	SRP174892	RNA-Seq	Ctenopharyngodon idella	Female	12 months	NA	NA	7863852000	6916829640	87.96	92.59
SRR8380240	PRJNA510861	SAMN10617458	Kidney	Tissue	BTO:0000671	SRP174892	RNA-Seq	Ctenopharyngodon idella	Female	12 months	NA	NA	7165738800	6272160060	87.53	92.75
SRR8073727	PRJNA495082	SAMN10218949	Kidney	Tissue	BTO:0000671	SRP166038	RNA-Seq	Ctenopharyngodon idella	NA	1	NA	NA	17391501804	14338494595	82.45	75.56
SRR8073728	PRJNA495082	SAMN10218949	Kidney	Tissue	BTO:0000671	SRP166038	RNA-Seq	Ctenopharyngodon idella	NA	1	NA	NA	17357812283	14775940475	85.13	80.61
SRR4299020	PRJNA344676	SAMN05830708	Kidney	Tissue	BTO:0000671	SRP090522	RNA-Seq	Ctenopharyngodon idella	NA	NA	NA	NA	6139459750	5340694945	86.99	94.64
SRR4299021	PRJNA344676	SAMN05830707	Kidney	Tissue	BTO:0000671	SRP090522	RNA-Seq	Ctenopharyngodon idella	NA	NA	NA	NA	6556782750	5533136595	84.39	94.97
SRR4299022	PRJNA344676	SAMN05830706	Kidney	Tissue	BTO:0000671	SRP090522	RNA-Seq	Ctenopharyngodon idella	NA	NA	NA	NA	6427464750	5271731269	82.02	96.03
SRR5803047	PRJNA392988	SAMN07314660	Kidney	Tissue	BTO:0000671	SRP111072	RNA-Seq	Ctenopharyngodon idella	NA	NA	No treatment	NA	7076780700	6027496570	85.17	96.88
SRR5803830	PRJNA392988	SAMN07314660	Kidney	Tissue	BTO:0000671	SRP111072	RNA-Seq	Ctenopharyngodon idella	NA	NA	No treatment	NA	7007691900	6101870313	87.07	96.42
SRR5803832	PRJNA392988	SAMN07314660	Kidney	Tissue	BTO:0000671	SRP111072	RNA-Seq	Ctenopharyngodon idella	NA	NA	No treatment	NA	6849980700	5894455582	86.05	96.33
SRR5803833	PRJNA392988	SAMN07314660	Kidney	Tissue	BTO:0000671	SRP111072	RNA-Seq	Ctenopharyngodon idella	NA	NA	No treatment	NA	6266779200	5397278900	86.13	96.42
SRR5803834	PRJNA392988	SAMN07314660	Kidney	Tissue	BTO:0000671	SRP111072	RNA-Seq	Ctenopharyngodon idella	NA	NA	No treatment	NA	6151824300	5011282236	81.46	96.45
SRR15692619	PRJNA759556	SAMN21169285	Kidney	Tissue	BTO:0000671	SRP335262	RNA-Seq	Ctenopharyngodon idella	NA	NA	NA	NA	8441269066	7576446480	89.75	92.27
SRR15692620	PRJNA759556	SAMN21169284	Kidney	Tissue	BTO:0000671	SRP335262	RNA-Seq	Ctenopharyngodon idella	NA	NA	NA	NA	8578520768	7326242610	85.4	92.84
SRR15692621	PRJNA759556	SAMN21169283	Kidney	Tissue	BTO:0000671	SRP335262	RNA-Seq	Ctenopharyngodon idella	NA	NA	NA	NA	8914029504	7193363906	80.7	93.91
SRR15692622	PRJNA759556	SAMN21169282	Kidney	Tissue	BTO:0000671	SRP335262	RNA-Seq	Ctenopharyngodon idella	NA	NA	NA	NA	9392924658	8227300039	87.59	93.22
SRR15692626	PRJNA759556	SAMN21169299	Kidney	Tissue	BTO:0000671	SRP335262	RNA-Seq	Ctenopharyngodon idella	NA	NA	NA	NA	7302687522	6098242590	83.51	92.98
SRR15692627	PRJNA759556	SAMN21169298	Kidney	Tissue	BTO:0000671	SRP335262	RNA-Seq	Ctenopharyngodon idella	NA	NA	NA	NA	7409866516	6532624631	88.16	93.39
SRR15692628	PRJNA759556	SAMN21169297	Kidney	Tissue	BTO:0000671	SRP335262	RNA-Seq	Ctenopharyngodon idella	NA	NA	NA	NA	6574358146	5744590270	87.38	93.1
SRR15692629	PRJNA759556	SAMN21169296	Kidney	Tissue	BTO:0000671	SRP335262	RNA-Seq	Ctenopharyngodon idella	NA	NA	NA	NA	6446807438	5466674203	84.8	93.08
SRR15692631	PRJNA759556	SAMN21169295	Kidney	Tissue	BTO:0000671	SRP335262	RNA-Seq	Ctenopharyngodon idella	NA	NA	NA	NA	6106220606	4935731160	80.83	92.17
SRR15692632	PRJNA759556	SAMN21169294	Kidney	Tissue	BTO:0000671	SRP335262	RNA-Seq	Ctenopharyngodon idella	NA	NA	NA	NA	7424618996	6330138346	85.26	92.74
SRR15692639	PRJNA759556	SAMN21169287	Kidney	Tissue	BTO:0000671	SRP335262	RNA-Seq	Ctenopharyngodon idella	NA	NA	NA	NA	7893266364	6881118880	87.18	92.72
SRR15692640	PRJNA759556	SAMN21169286	Kidney	Tissue	BTO:0000671	SRP335262	RNA-Seq	Ctenopharyngodon idella	NA	NA	NA	NA	6875958356	5613525708	81.64	93.28
SRR15115358	PRJNA745278	SAMN20158103	Kidney	Tissue	BTO:0000671	SRP328127	RNA-Seq	Ctenopharyngodon idella	Female	3 Year Old	NA	Adult	8473081800	7341093540	86.64	95.41
SRR15115375	PRJNA745278	SAMN20158106	Kidney	Tissue	BTO:0000671	SRP328127	RNA-Seq	Ctenopharyngodon idella	Female	3 Year Old	NA	Adult	8840313900	7523564946	85.11	95.1
SRR19117988	PRJNA832036	SAMN28106910	Liver	Tissue	BTO:0000759	SRP373937	RNA-Seq	Ctenopharyngodon idella	Female	NA	NA	NA	9809537799	8686153414	88.55	96.17
SRR19117989	PRJNA832036	SAMN28106910	Liver	Tissue	BTO:0000759	SRP373937	RNA-Seq	Ctenopharyngodon idella	Female	NA	NA	NA	8432545344	7444853867	88.29	96.3
SRR19117990	PRJNA832036	SAMN28106910	Liver	Tissue	BTO:0000759	SRP373937	RNA-Seq	Ctenopharyngodon idella	Female	NA	NA	NA	7980060390	6539650245	81.95	96.63
SRR19117991	PRJNA832036	SAMN28106909	Liver	Tissue	BTO:0000759	SRP373937	RNA-Seq	Ctenopharyngodon idella	Female	NA	NA	NA	10908646602	9609602263	88.09	95.97
SRR19117992	PRJNA832036	SAMN28106909	Liver	Tissue	BTO:0000759	SRP373937	RNA-Seq	Ctenopharyngodon idella	Female	NA	NA	NA	8817054698	7220344510	81.89	97.15
SRR19118001	PRJNA832036	SAMN28106908	Liver	Tissue	BTO:0000759	SRP373937	RNA-Seq	Ctenopharyngodon idella	Female	NA	NA	NA	9699001930	8732040666	90.03	96.5
SRR19118002	PRJNA832036	SAMN28106908	Liver	Tissue	BTO:0000759	SRP373937	RNA-Seq	Ctenopharyngodon idella	Female	NA	NA	NA	10817519949	8830363597	81.63	96.28
SRR17760987	PRJNA800642	SAMN25271527	Liver	Tissue	BTO:0000759	SRP356803	RNA-Seq	Ctenopharyngodon idella	None	NA	NA	NA	8464957598	7174912345	84.76	94.75
SRR17760988	PRJNA800642	SAMN25271528	Liver	Tissue	BTO:0000759	SRP356803	RNA-Seq	Ctenopharyngodon idella	None	NA	NA	NA	6863599740	5740170780	83.63	94.16
SRR17760989	PRJNA800642	SAMN25271537	Liver	Tissue	BTO:0000759	SRP356803	RNA-Seq	Ctenopharyngodon idella	None	NA	NA	NA	5861813416	4734532108	80.77	94.1
SRR17760990	PRJNA800642	SAMN25271538	Liver	Tissue	BTO:0000759	SRP356803	RNA-Seq	Ctenopharyngodon idella	None	NA	NA	NA	6634460606	5512425924	83.09	94.02
SRR17760991	PRJNA800642	SAMN25271529	Liver	Tissue	BTO:0000759	SRP356803	RNA-Seq	Ctenopharyngodon idella	None	NA	NA	NA	7955531224	6780974971	85.24	94.06
SRR17760992	PRJNA800642	SAMN25271530	Liver	Tissue	BTO:0000759	SRP356803	RNA-Seq	Ctenopharyngodon idella	None	NA	NA	NA	6564898618	5433268848	82.76	94.11
SRR17760993	PRJNA800642	SAMN25271531	Liver	Tissue	BTO:0000759	SRP356803	RNA-Seq	Ctenopharyngodon idella	None	NA	NA	NA	6590450222	5783686100	87.76	94.1
SRR17760994	PRJNA800642	SAMN25271532	Liver	Tissue	BTO:0000759	SRP356803	RNA-Seq	Ctenopharyngodon idella	None	NA	NA	NA	6233344928	5263006448	84.43	94.67
SRR17760995	PRJNA800642	SAMN25271533	Liver	Tissue	BTO:0000759	SRP356803	RNA-Seq	Ctenopharyngodon idella	None	NA	NA	NA	7366581760	6555264265	88.99	94.32
SRR17760996	PRJNA800642	SAMN25271534	Liver	Tissue	BTO:0000759	SRP356803	RNA-Seq	Ctenopharyngodon idella	None	NA	NA	NA	7141047908	5842052153	81.81	94.65
SRR17760997	PRJNA800642	SAMN25271535	Liver	Tissue	BTO:0000759	SRP356803	RNA-Seq	Ctenopharyngodon idella	None	NA	NA	NA	8070598876	7046237049	87.31	94.78
SRR17760998	PRJNA800642	SAMN25271536	Liver	Tissue	BTO:0000759	SRP356803	RNA-Seq	Ctenopharyngodon idella	None	NA	NA	NA	7470977942	6089862805	81.51	94.4
SRR1573239	PRJNA240199	SAMN02671023	Liver	Tissue	BTO:0000759	SRP040125	RNA-Seq	Ctenopharyngodon idella	NA	2 Years	NA	NA	9122865158	7831960506	85.85	97.82
SRR8270276	PRJNA507835	SAMN10509838	Liver	Tissue	BTO:0000759	SRP171956	RNA-Seq	Ctenopharyngodon idella	NA	About 5 months Old	Fed with tea polyphenols-2	NA	6539559300	5765331084	88.16	95.22
SRR8270277	PRJNA507835	SAMN10509839	Liver	Tissue	BTO:0000759	SRP171956	RNA-Seq	Ctenopharyngodon idella	NA	About 5 months Old	Fed with tea polyphenols-3	NA	7239309300	5866144542	81.03	95.16
SRR8270278	PRJNA507835	SAMN10509840	Liver	Tissue	BTO:0000759	SRP171956	RNA-Seq	Ctenopharyngodon idella	NA	About 5 months Old	Fed with basal diet-1	NA	6920937600	6033154819	87.17	95.41
SRR8270279	PRJNA507835	SAMN10509841	Liver	Tissue	BTO:0000759	SRP171956	RNA-Seq	Ctenopharyngodon idella	NA	About 5 months Old	Fed with basal diet-2	NA	7084972200	6117135846	86.34	95.28
SRR8270280	PRJNA507835	SAMN10509842	Liver	Tissue	BTO:0000759	SRP171956	RNA-Seq	Ctenopharyngodon idella	NA	About 5 months Old	Fed with basal diet-3	NA	7294966800	6402367590	87.76	95.39
SRR8380202	PRJNA510861	SAMN10617451	Liver	Tissue	BTO:0000759	SRP174892	RNA-Seq	Ctenopharyngodon idella	Female	12 months	NA	NA	6434532600	5168650920	80.33	95.21
SRR13089284	PRJNA679626	SAMN16843223	Liver	Tissue	BTO:0000759	SRP293305	RNA-Seq	Ctenopharyngodon idella	NA	NA	NA	Mature	8622164400	7650476210	88.73	94.39
SRR13089285	PRJNA679626	SAMN16843222	Liver	Tissue	BTO:0000759	SRP293305	RNA-Seq	Ctenopharyngodon idella	NA	NA	NA	Mature	6628746900	5652137535	85.27	94.5
SRR13089286	PRJNA679626	SAMN16843221	Liver	Tissue	BTO:0000759	SRP293305	RNA-Seq	Ctenopharyngodon idella	NA	NA	NA	Mature	8302726800	6872296254	82.77	94.34
SRR13089287	PRJNA679626	SAMN16843220	Liver	Tissue	BTO:0000759	SRP293305	RNA-Seq	Ctenopharyngodon idella	NA	NA	NA	Mature	8344215300	7292048937	87.39	95.07
SRR13089288	PRJNA679626	SAMN16843219	Liver	Tissue	BTO:0000759	SRP293305	RNA-Seq	Ctenopharyngodon idella	NA	NA	NA	Mature	8338965600	6935389785	83.17	95.42
SRR13089289	PRJNA679626	SAMN16843218	Liver	Tissue	BTO:0000759	SRP293305	RNA-Seq	Ctenopharyngodon idella	NA	NA	NA	Mature	8770104900	7846408953	89.47	95.27
SRR1269730	PRJNA246139	SAMN02743516	Liver	Tissue	BTO:0000759	SRP041652	RNA-Seq	Ctenopharyngodon idella	NA	46 Days Post-Hatch	NA	Grass carp before food habit transition	5652151740	4810066900	85.1	91.18
SRR1269733	PRJNA246139	SAMN02743519	Liver	Tissue	BTO:0000759	SRP041652	RNA-Seq	Ctenopharyngodon idella	NA	116 Days Post-Hatch	NA	Grass carp which have no transition	5889798360	5063952820	85.98	93.71
SRR1269736	PRJNA246139	SAMN02743522	Liver	Tissue	BTO:0000759	SRP041652	RNA-Seq	Ctenopharyngodon idella	NA	116 Days Post-Hatch	NA	Grass carp after food habit transition to herbivor	5587154460	4566026516	81.72	94.78
SRR1185917	PRJNA240199	SAMN02671023	Liver	Tissue	BTO:0000759	SRP040125	RNA-Seq	Ctenopharyngodon idella	NA	2 Years	NA	NA	4644337320	3790074089	81.61	95.82
SRR1045872	PRJNA229923	SAMN02343204	Liver	Tissue	BTO:0000759	SRP033615	RNA-Seq	Ctenopharyngodon idella	NA	NA	NA	NA	360985352	310054634	85.89	92.7
SRR1045873	PRJNA229923	SAMN02343205	Liver	Tissue	BTO:0000759	SRP033615	RNA-Seq	Ctenopharyngodon idella	NA	NA	NA	NA	363679470	293093358	80.59	92.66
SRR1045874	PRJNA229923	SAMN02343206	Liver	Tissue	BTO:0000759	SRP033615	RNA-Seq	Ctenopharyngodon idella	NA	NA	NA	NA	365437982	322139583	88.15	92.68
SRR1045875	PRJNA229923	SAMN02343207	Liver	Tissue	BTO:0000759	SRP033615	RNA-Seq	Ctenopharyngodon idella	NA	NA	NA	NA	373156021	314472018	84.27	92.54
SRR1045876	PRJNA229923	SAMN02343208	Liver	Tissue	BTO:0000759	SRP033615	RNA-Seq	Ctenopharyngodon idella	NA	NA	NA	NA	347247271	298200166	85.88	92.27
SRR1045877	PRJNA229923	SAMN02343209	Liver	Tissue	BTO:0000759	SRP033615	RNA-Seq	Ctenopharyngodon idella	NA	NA	NA	NA	346330726	279617195	80.74	92.59
SRR1045878	PRJNA229923	SAMN02343210	Liver	Tissue	BTO:0000759	SRP033615	RNA-Seq	Ctenopharyngodon idella	NA	NA	NA	NA	362369357	316657124	87.39	92.39
SRR7533557	PRJNA481437	SAMN09668079	Liver	Tissue	BTO:0000759	SRP154229	RNA-Seq	Ctenopharyngodon idella	NA	1 Year Old	NA	NA	7193378100	6290086335	87.44	97.02
SRR7533558	PRJNA481437	SAMN09667994	Liver	Tissue	BTO:0000759	SRP154229	RNA-Seq	Ctenopharyngodon idella	NA	1 Year Old	NA	NA	6893447700	5931297882	86.04	93.33
SRR7476732	PRJNA474792	SAMN09373998	Liver	Tissue	BTO:0000759	SRP152386	RNA-Seq	Ctenopharyngodon idella	NA	Less Than 1 Year	NA	Juvenile fish	6513163800	5303366712	81.43	94.69
SRR7476733	PRJNA474792	SAMN09373998	Liver	Tissue	BTO:0000759	SRP152386	RNA-Seq	Ctenopharyngodon idella	NA	Less Than 1 Year	NA	Juvenile fish	4132068000	3611821824	87.41	93.59
SRR7476735	PRJNA474792	SAMN09373998	Liver	Tissue	BTO:0000759	SRP152386	RNA-Seq	Ctenopharyngodon idella	NA	Less Than 1 Year	NA	Juvenile fish	4615184400	3946513100	85.51	93.95
SRR7476736	PRJNA474792	SAMN09373973	Liver	Tissue	BTO:0000759	SRP152386	RNA-Seq	Ctenopharyngodon idella	NA	Less Than 1 Year	NA	Juvenile fish	2835211200	2366000112	83.45	95.75
SRR7476737	PRJNA474792	SAMN09373973	Liver	Tissue	BTO:0000759	SRP152386	RNA-Seq	Ctenopharyngodon idella	NA	Less Than 1 Year	NA	Juvenile fish	3568713000	3107191836	87.07	95.48
SRR7476738	PRJNA474792	SAMN09373973	Liver	Tissue	BTO:0000759	SRP152386	RNA-Seq	Ctenopharyngodon idella	NA	Less Than 1 Year	NA	Juvenile fish	3680103900	2950883470	80.18	94.75
SRR7476739	PRJNA474792	SAMN09373973	Liver	Tissue	BTO:0000759	SRP152386	RNA-Seq	Ctenopharyngodon idella	NA	Less Than 1 Year	NA	Juvenile fish	4282551300	3574716320	83.47	95.12
SRR7476740	PRJNA474792	SAMN09373973	Liver	Tissue	BTO:0000759	SRP152386	RNA-Seq	Ctenopharyngodon idella	NA	Less Than 1 Year	NA	Juvenile fish	5657363400	4712162887	83.29	93.34
SRR7476741	PRJNA474792	SAMN09373973	Liver	Tissue	BTO:0000759	SRP152386	RNA-Seq	Ctenopharyngodon idella	NA	Less Than 1 Year	NA	Juvenile fish	5352436500	4466072568	83.44	95.25
SRR7476742	PRJNA474792	SAMN09373998	Liver	Tissue	BTO:0000759	SRP152386	RNA-Seq	Ctenopharyngodon idella	NA	Less Than 1 Year	NA	Juvenile fish	4825424100	4221224867	87.48	94.94
SRR7476743	PRJNA474792	SAMN09373998	Liver	Tissue	BTO:0000759	SRP152386	RNA-Seq	Ctenopharyngodon idella	NA	Less Than 1 Year	NA	Juvenile fish	3968619900	3338190626	84.11	91.35
SRR13529710	PRJNA690599	SAMN17254924	Liver	Tissue	BTO:0000759	SRP303289	RNA-Seq	Ctenopharyngodon idella	NA	NA	NA	NA	8051636194	7025460050	87.26	97.15
SRR13529711	PRJNA690599	SAMN17254922	Liver	Tissue	BTO:0000759	SRP303289	RNA-Seq	Ctenopharyngodon idella	NA	NA	NA	NA	8694886228	7522830615	86.52	96.93
SRR13529712	PRJNA690599	SAMN17254920	Liver	Tissue	BTO:0000759	SRP303289	RNA-Seq	Ctenopharyngodon idella	NA	NA	NA	NA	7420403042	6413092290	86.43	96.77
SRR13529713	PRJNA690599	SAMN17254938	Liver	Tissue	BTO:0000759	SRP303289	RNA-Seq	Ctenopharyngodon idella	NA	NA	NA	NA	7890381482	6725294744	85.23	96.88
SRR13529714	PRJNA690599	SAMN17254936	Liver	Tissue	BTO:0000759	SRP303289	RNA-Seq	Ctenopharyngodon idella	NA	NA	NA	NA	7821928350	6293419680	80.46	96.77
SRR13529715	PRJNA690599	SAMN17254918	Liver	Tissue	BTO:0000759	SRP303289	RNA-Seq	Ctenopharyngodon idella	NA	NA	NA	NA	8145447360	7167907330	88	96.99
SRR13529716	PRJNA690599	SAMN17254934	Liver	Tissue	BTO:0000759	SRP303289	RNA-Seq	Ctenopharyngodon idella	NA	NA	NA	NA	7830318816	6504460536	83.07	96.86
SRR13529717	PRJNA690599	SAMN17254932	Liver	Tissue	BTO:0000759	SRP303289	RNA-Seq	Ctenopharyngodon idella	NA	NA	NA	NA	8761181268	7731809587	88.25	97.15
SRR13529718	PRJNA690599	SAMN17254930	Liver	Tissue	BTO:0000759	SRP303289	RNA-Seq	Ctenopharyngodon idella	NA	NA	NA	NA	7360237696	6251864773	84.94	97.05
SRR13529719	PRJNA690599	SAMN17254928	Liver	Tissue	BTO:0000759	SRP303289	RNA-Seq	Ctenopharyngodon idella	NA	NA	NA	NA	8030271808	6835721036	85.12	97.53
SRR13529720	PRJNA690599	SAMN17254926	Liver	Tissue	BTO:0000759	SRP303289	RNA-Seq	Ctenopharyngodon idella	NA	NA	NA	NA	7698971164	6774045735	87.99	96.71
SRR13529721	PRJNA690599	SAMN17254916	Liver	Tissue	BTO:0000759	SRP303289	RNA-Seq	Ctenopharyngodon idella	NA	NA	NA	NA	7886501084	6550523965	83.06	97.08
SRR15692630	PRJNA759556	SAMN21169278	Liver	Tissue	BTO:0000759	SRP335262	RNA-Seq	Ctenopharyngodon idella	NA	NA	NA	NA	7931498908	7138340016	90	94.76
SRR15692636	PRJNA759556	SAMN21169290	Liver	Tissue	BTO:0000759	SRP335262	RNA-Seq	Ctenopharyngodon idella	NA	NA	NA	NA	9358765294	7803322896	83.38	94.33
SRR15692637	PRJNA759556	SAMN21169289	Liver	Tissue	BTO:0000759	SRP335262	RNA-Seq	Ctenopharyngodon idella	NA	NA	NA	NA	9246626128	8035144433	86.9	93.99
SRR15692638	PRJNA759556	SAMN21169288	Liver	Tissue	BTO:0000759	SRP335262	RNA-Seq	Ctenopharyngodon idella	NA	NA	NA	NA	8030183730	7046359325	87.75	94.65
SRR15692641	PRJNA759556	SAMN21169277	Liver	Tissue	BTO:0000759	SRP335262	RNA-Seq	Ctenopharyngodon idella	NA	NA	NA	NA	8693894140	7235987728	83.23	94.86
SRR15692642	PRJNA759556	SAMN21169276	Liver	Tissue	BTO:0000759	SRP335262	RNA-Seq	Ctenopharyngodon idella	NA	NA	NA	NA	8060124196	7153109450	88.75	94.38
SRR1822242	PRJNA276716	SAMN03380087	Liver	Tissue	BTO:0000759	SRP055685	RNA-Seq	Ctenopharyngodon idella	NA	About 3 months Old	feeding for one week	NA	1425175300	1168647253	82	97.04
SRR1822243	PRJNA276716	SAMN03380087	Liver	Tissue	BTO:0000759	SRP055685	RNA-Seq	Ctenopharyngodon idella	NA	About 3 months Old	feeding for one week	NA	1690399600	1472290832	87.1	96.94
SRR1822244	PRJNA276716	SAMN03380087	Liver	Tissue	BTO:0000759	SRP055685	RNA-Seq	Ctenopharyngodon idella	NA	About 3 months Old	feeding for one week	NA	1431010600	1229232950	85.9	97.2
SRR1822248	PRJNA276716	SAMN03380089	Liver	Tissue	BTO:0000759	SRP055685	RNA-Seq	Ctenopharyngodon idella	NA	About 3 months Old	starving for one week	NA	1610709200	1334288572	82.84	97.26
SRR1822249	PRJNA276716	SAMN03380089	Liver	Tissue	BTO:0000759	SRP055685	RNA-Seq	Ctenopharyngodon idella	NA	About 3 months Old	starving for one week	NA	1134530000	1010024700	89.03	97.28
SRR1822250	PRJNA276716	SAMN03380089	Liver	Tissue	BTO:0000759	SRP055685	RNA-Seq	Ctenopharyngodon idella	NA	About 3 months Old	starving for one week	NA	1697231900	1493847630	88.02	97.4
SRR1822254	PRJNA276716	SAMN03380091	Liver	Tissue	BTO:0000759	SRP055685	RNA-Seq	Ctenopharyngodon idella	NA	About 3 months Old	feeding for two weeks	NA	1734911900	1415382580	81.58	97.25
SRR1822255	PRJNA276716	SAMN03380091	Liver	Tissue	BTO:0000759	SRP055685	RNA-Seq	Ctenopharyngodon idella	NA	About 3 months Old	feeding for two weeks	NA	1705027200	1479923904	86.8	97.4
SRR1822256	PRJNA276716	SAMN03380091	Liver	Tissue	BTO:0000759	SRP055685	RNA-Seq	Ctenopharyngodon idella	NA	About 3 months Old	feeding for two weeks	NA	1639995100	1477590538	90.1	97.36
SRR1822260	PRJNA276716	SAMN03380093	Liver	Tissue	BTO:0000759	SRP055685	RNA-Seq	Ctenopharyngodon idella	NA	About 3 months Old	starved for one weeks and then re-feeding for one weeks	NA	1371340500	1175655927	85.73	97.5
SRR1822261	PRJNA276716	SAMN03380093	Liver	Tissue	BTO:0000759	SRP055685	RNA-Seq	Ctenopharyngodon idella	NA	About 3 months Old	starved for one weeks and then re-feeding for one weeks	NA	1766101400	1552150916	87.89	97.43
SRR1822262	PRJNA276716	SAMN03380093	Liver	Tissue	BTO:0000759	SRP055685	RNA-Seq	Ctenopharyngodon idella	NA	About 3 months Old	starved for one weeks and then re-feeding for one weeks	NA	1549614100	1337334512	86.3	97.46
SRR15115372	PRJNA745278	SAMN20158109	Liver	Tissue	BTO:0000759	SRP328127	RNA-Seq	Ctenopharyngodon idella	Female	3 Year Old	NA	Adult	7881073200	6382409928	80.98	95.93
SRR13399036	PRJNA691081	SAMN17256896	Liver	Tissue	BTO:0000759	SRP301160	RNA-Seq	Ctenopharyngodon idella	intersex	One Year	NA	NA	7124631883	6075685975	85.28	96.9
SRR13399037	PRJNA691081	SAMN17256896	Liver	Tissue	BTO:0000759	SRP301160	RNA-Seq	Ctenopharyngodon idella	intersex	One Year	NA	NA	6803068760	5990715609	88.06	96.93
SRR13399038	PRJNA691081	SAMN17256896	Liver	Tissue	BTO:0000759	SRP301160	RNA-Seq	Ctenopharyngodon idella	intersex	One Year	NA	NA	6753315226	5490785664	81.31	97.18
SRR13399039	PRJNA691081	SAMN17256896	Liver	Tissue	BTO:0000759	SRP301160	RNA-Seq	Ctenopharyngodon idella	intersex	One Year	NA	NA	7086401420	6156802249	86.88	96.55
SRR13399040	PRJNA691081	SAMN17256896	Liver	Tissue	BTO:0000759	SRP301160	RNA-Seq	Ctenopharyngodon idella	intersex	One Year	NA	NA	7254315716	6141159865	84.66	96.58
SRR13399041	PRJNA691081	SAMN17256896	Liver	Tissue	BTO:0000759	SRP301160	RNA-Seq	Ctenopharyngodon idella	intersex	One Year	NA	NA	6171840036	5441360192	88.16	96.61
SRR13399042	PRJNA691081	SAMN17256896	Liver	Tissue	BTO:0000759	SRP301160	RNA-Seq	Ctenopharyngodon idella	intersex	One Year	NA	NA	6234609696	5216350478	83.67	96.84
SRR13399043	PRJNA691081	SAMN17256896	Liver	Tissue	BTO:0000759	SRP301160	RNA-Seq	Ctenopharyngodon idella	intersex	One Year	NA	NA	6392168735	5539920733	86.67	96.75
SRR13399044	PRJNA691081	SAMN17256896	Liver	Tissue	BTO:0000759	SRP301160	RNA-Seq	Ctenopharyngodon idella	intersex	One Year	NA	NA	6739157601	5770164970	85.62	96.95
SRR19117993	PRJNA832036	SAMN28106908	Liver	Tissue	BTO:0000759	SRP373937	RNA-Seq	Ctenopharyngodon idella	female	NA	NA	NA	9251093224	7593776473	82.09	88.08
SRR24756388	PRJNA977070	SAMN35448923	Liver	Tissue	BTO:0000759	SRP439969	RNA-Seq	Ctenopharyngodon idella	NA	NA	NA	Juvenile	8036749406	6831705110	85.01	87.01
SRR24756390	PRJNA977070	SAMN35448921	Liver	Tissue	BTO:0000759	SRP439969	RNA-Seq	Ctenopharyngodon idella	NA	NA	NA	Juvenile	8948165776	8023872928	89.67	88.33
SRR24756391	PRJNA977070	SAMN35448920	Liver	Tissue	BTO:0000759	SRP439969	RNA-Seq	Ctenopharyngodon idella	NA	NA	NA	Juvenile	9169977528	7574885640	82.61	89.61
SRR7522649	PRJNA481087	SAMN09657263	Medulla Oblongata	Tissue	BTO:0000041	SRP153584	RNA-Seq	Ctenopharyngodon idella	NA	Prepuberty	NA	NA	14445290400	12599808672	87.22	95.12
SRR19117986	PRJNA832036	SAMN28106911	Muscle	Tissue	BTO:0000887	SRP373937	RNA-Seq	Ctenopharyngodon idella	Female	NA	NA	NA	9866295432	8218996121	83.3	97.3
SRR19117987	PRJNA832036	SAMN28106911	Muscle	Tissue	BTO:0000887	SRP373937	RNA-Seq	Ctenopharyngodon idella	Female	NA	NA	NA	8710124836	7471007120	85.77	94.85
SRR19117994	PRJNA832036	SAMN28106913	Muscle	Tissue	BTO:0000887	SRP373937	RNA-Seq	Ctenopharyngodon idella	Female	NA	NA	NA	9592833056	8558236411	89.21	96.3
SRR19117995	PRJNA832036	SAMN28106913	Muscle	Tissue	BTO:0000887	SRP373937	RNA-Seq	Ctenopharyngodon idella	Female	NA	NA	NA	9634765073	7744411900	80.38	93.81
SRR19117996	PRJNA832036	SAMN28106913	Muscle	Tissue	BTO:0000887	SRP373937	RNA-Seq	Ctenopharyngodon idella	Female	NA	NA	NA	9591879019	8505733166	88.68	95.31
SRR19117997	PRJNA832036	SAMN28106912	Muscle	Tissue	BTO:0000887	SRP373937	RNA-Seq	Ctenopharyngodon idella	Female	NA	NA	NA	8775190652	7206908360	82.13	95.37
SRR19117998	PRJNA832036	SAMN28106912	Muscle	Tissue	BTO:0000887	SRP373937	RNA-Seq	Ctenopharyngodon idella	Female	NA	NA	NA	9342855529	8336157113	89.22	95.07
SRR19117999	PRJNA832036	SAMN28106912	Muscle	Tissue	BTO:0000887	SRP373937	RNA-Seq	Ctenopharyngodon idella	Female	NA	NA	NA	9271418297	8265797347	89.15	96.82
SRR19118000	PRJNA832036	SAMN28106911	Muscle	Tissue	BTO:0000887	SRP373937	RNA-Seq	Ctenopharyngodon idella	Female	NA	NA	NA	9965212722	8410194356	84.4	95.51
SRR23055695	PRJNA921734	SAMN32631309	Muscle	Tissue	BTO:0000887	SRP416409	RNA-Seq	Ctenopharyngodon idella	pooled Male and Female	NA	NA	NA	6341208600	5220100830	82.32	97.86
SRR23055696	PRJNA921734	SAMN32631308	Muscle	Tissue	BTO:0000887	SRP416409	RNA-Seq	Ctenopharyngodon idella	pooled Male and Female	NA	NA	NA	5499799500	4747827570	86.33	97.68
SRR23055697	PRJNA921734	SAMN32631307	Muscle	Tissue	BTO:0000887	SRP416409	RNA-Seq	Ctenopharyngodon idella	pooled Male and Female	NA	NA	NA	5422826400	4442297640	81.92	97.38
SRR23055698	PRJNA921734	SAMN32631306	Muscle	Tissue	BTO:0000887	SRP416409	RNA-Seq	Ctenopharyngodon idella	pooled Male and Female	NA	NA	NA	5209813500	4560543960	87.54	97.64
SRR23055699	PRJNA921734	SAMN32631305	Muscle	Tissue	BTO:0000887	SRP416409	RNA-Seq	Ctenopharyngodon idella	pooled Male and Female	NA	NA	NA	6308877300	5249448489	83.21	97.56
SRR23055700	PRJNA921734	SAMN32631304	Muscle	Tissue	BTO:0000887	SRP416409	RNA-Seq	Ctenopharyngodon idella	pooled Male and Female	NA	NA	NA	5409194100	4503684895	83.26	97.8
SRR23719652	PRJNA931646	SAMN33094169	Muscle	Tissue	BTO:0000887	SRP425005	RNA-Seq	Ctenopharyngodon idella	NA	NA	NA	Adult	6702216600	5981999080	89.25	93.6
SRR23719653	PRJNA931646	SAMN33094169	Muscle	Tissue	BTO:0000887	SRP425005	RNA-Seq	Ctenopharyngodon idella	NA	NA	NA	Adult	7049047200	6077815720	86.22	93.88
SRR23719654	PRJNA931646	SAMN33094169	Muscle	Tissue	BTO:0000887	SRP425005	RNA-Seq	Ctenopharyngodon idella	NA	NA	NA	Adult	7821052200	6994262487	89.43	91.19
SRR23719655	PRJNA931646	SAMN33094169	Muscle	Tissue	BTO:0000887	SRP425005	RNA-Seq	Ctenopharyngodon idella	NA	NA	NA	Adult	8424164400	6937900728	82.36	93.44
SRR23719656	PRJNA931646	SAMN33094169	Muscle	Tissue	BTO:0000887	SRP425005	RNA-Seq	Ctenopharyngodon idella	NA	NA	NA	Adult	8186776200	7368107604	90	93.68
SRR23719657	PRJNA931646	SAMN33094169	Muscle	Tissue	BTO:0000887	SRP425005	RNA-Seq	Ctenopharyngodon idella	NA	NA	NA	Adult	7848629400	6878440002	87.64	95.35
SRR23719658	PRJNA931646	SAMN33094169	Muscle	Tissue	BTO:0000887	SRP425005	RNA-Seq	Ctenopharyngodon idella	NA	NA	NA	Adult	6101815800	5023511022	82.33	96.32
SRR23719659	PRJNA931646	SAMN33094169	Muscle	Tissue	BTO:0000887	SRP425005	RNA-Seq	Ctenopharyngodon idella	NA	NA	NA	Adult	6253610700	5259068652	84.1	94.29
SRR23719660	PRJNA931646	SAMN33094169	Muscle	Tissue	BTO:0000887	SRP425005	RNA-Seq	Ctenopharyngodon idella	NA	NA	NA	Adult	8707200600	7839440540	90.03	92.85
SRR23719661	PRJNA931646	SAMN33094169	Muscle	Tissue	BTO:0000887	SRP425005	RNA-Seq	Ctenopharyngodon idella	NA	NA	NA	Adult	7321784400	6305988714	86.13	95.55
SRR23719662	PRJNA931646	SAMN33094169	Muscle	Tissue	BTO:0000887	SRP425005	RNA-Seq	Ctenopharyngodon idella	NA	NA	NA	Adult	7706963700	6598246062	85.61	92.97
SRR8380205	PRJNA510861	SAMN10617452	Muscle	Tissue	BTO:0000887	SRP174892	RNA-Seq	Ctenopharyngodon idella	Female	12 months	NA	NA	6748720800	5472174070	81.08	96.21
SRR17257182	PRJNA789674	SAMN24146605	Muscle	Tissue	BTO:0000887	SRP351236	RNA-Seq	Ctenopharyngodon idella	NA	150 Days	sm5	Juvenile stage	6612540000	5829050868	88.15	97.56
SRR17257183	PRJNA789674	SAMN24146604	Muscle	Tissue	BTO:0000887	SRP351236	RNA-Seq	Ctenopharyngodon idella	NA	150 Days	sm5	Juvenile stage	6045342600	5109339276	84.52	97.56
SRR17257184	PRJNA789674	SAMN24146603	Muscle	Tissue	BTO:0000887	SRP351236	RNA-Seq	Ctenopharyngodon idella	NA	150 Days	sm5	Juvenile stage	5752367100	4753420813	82.63	97.78
SRR17257185	PRJNA789674	SAMN24146602	Muscle	Tissue	BTO:0000887	SRP351236	RNA-Seq	Ctenopharyngodon idella	NA	150 Days	sm1	Juvenile stage	6577932000	5326781976	80.98	97.62
SRR17257186	PRJNA789674	SAMN24146601	Muscle	Tissue	BTO:0000887	SRP351236	RNA-Seq	Ctenopharyngodon idella	NA	150 Days	sm1	Juvenile stage	6375926700	5543444300	86.94	97.67
SRR17257187	PRJNA789674	SAMN24146600	Muscle	Tissue	BTO:0000887	SRP351236	RNA-Seq	Ctenopharyngodon idella	NA	150 Days	sm1	Juvenile stage	6416662500	5564491500	86.72	97.85
SRR10444523	PRJNA589642	SAMN13286658	Muscle	Tissue	BTO:0000887	SRP229817	RNA-Seq	Ctenopharyngodon idella	None	2	NA	adolescent	7254371100	6480265023	89.33	97.81
SRR10444524	PRJNA589642	SAMN13286657	Muscle	Tissue	BTO:0000887	SRP229817	RNA-Seq	Ctenopharyngodon idella	None	2	NA	adolescent	7115801100	6058790946	85.15	97.85
SRR10444525	PRJNA589642	SAMN13286652	Muscle	Tissue	BTO:0000887	SRP229817	RNA-Seq	Ctenopharyngodon idella	None	2	NA	adolescent	5986343100	4833944461	80.75	94.23
SRR10444526	PRJNA589642	SAMN13286655	Muscle	Tissue	BTO:0000887	SRP229817	RNA-Seq	Ctenopharyngodon idella	None	2	NA	adolescent	5402118000	4527760284	83.81	97.66
SRR10444527	PRJNA589642	SAMN13286654	Muscle	Tissue	BTO:0000887	SRP229817	RNA-Seq	Ctenopharyngodon idella	None	2	NA	adolescent	5285921700	4650751425	87.98	97.38
SRR10444528	PRJNA589642	SAMN13286653	Muscle	Tissue	BTO:0000887	SRP229817	RNA-Seq	Ctenopharyngodon idella	None	2	NA	adolescent	5279562600	4633200600	87.76	97.55
SRR10444529	PRJNA589642	SAMN13286652	Muscle	Tissue	BTO:0000887	SRP229817	RNA-Seq	Ctenopharyngodon idella	None	2	NA	adolescent	5751605400	4673829000	81.26	95.26
SRR10444530	PRJNA589642	SAMN13286651	Muscle	Tissue	BTO:0000887	SRP229817	RNA-Seq	Ctenopharyngodon idella	None	2	NA	adolescent	5594498700	4928123100	88.09	97.37
SRR10398144	PRJNA587607	SAMN13195876	Muscle	Tissue	BTO:0000887	SRP228527	RNA-Seq	Ctenopharyngodon idella	NA	1	NA	NA	7205005500	6373655940	88.46	93.88
SRR10398145	PRJNA587607	SAMN13195875	Muscle	Tissue	BTO:0000887	SRP228527	RNA-Seq	Ctenopharyngodon idella	NA	1	NA	NA	7897332000	6583126860	83.36	94.18
SRR1822239	PRJNA276716	SAMN03380086	Muscle	Tissue	BTO:0000887	SRP055685	RNA-Seq	Ctenopharyngodon idella	NA	About 3 months Old	feeding for one week	NA	1512875600	1270288300	83.97	97.12
SRR1822240	PRJNA276716	SAMN03380086	Muscle	Tissue	BTO:0000887	SRP055685	RNA-Seq	Ctenopharyngodon idella	NA	About 3 months Old	feeding for one week	NA	1464695700	1230996280	84.04	97.02
SRR1822241	PRJNA276716	SAMN03380086	Muscle	Tissue	BTO:0000887	SRP055685	RNA-Seq	Ctenopharyngodon idella	NA	About 3 months Old	feeding for one week	NA	1610936900	1397522382	86.75	97.17
SRR1822245	PRJNA276716	SAMN03380088	Muscle	Tissue	BTO:0000887	SRP055685	RNA-Seq	Ctenopharyngodon idella	NA	About 3 months Old	starving for one week	NA	1477824900	1261849413	85.39	96.92
SRR1822246	PRJNA276716	SAMN03380088	Muscle	Tissue	BTO:0000887	SRP055685	RNA-Seq	Ctenopharyngodon idella	NA	About 3 months Old	starving for one week	NA	1754159800	1485655826	84.69	96.9
SRR1822247	PRJNA276716	SAMN03380088	Muscle	Tissue	BTO:0000887	SRP055685	RNA-Seq	Ctenopharyngodon idella	NA	About 3 months Old	starving for one week	NA	1458954600	1202993823	82.46	96.82
SRR1822251	PRJNA276716	SAMN03380090	Muscle	Tissue	BTO:0000887	SRP055685	RNA-Seq	Ctenopharyngodon idella	NA	About 3 months Old	feeding for two weeks	NA	1894541900	1706932725	90.1	96.74
SRR1822252	PRJNA276716	SAMN03380090	Muscle	Tissue	BTO:0000887	SRP055685	RNA-Seq	Ctenopharyngodon idella	NA	About 3 months Old	feeding for two weeks	NA	1756554900	1489316824	84.79	96.33
SRR1822253	PRJNA276716	SAMN03380090	Muscle	Tissue	BTO:0000887	SRP055685	RNA-Seq	Ctenopharyngodon idella	NA	About 3 months Old	feeding for two weeks	NA	2064776500	1809506120	87.64	96.64
SRR1822257	PRJNA276716	SAMN03380092	Muscle	Tissue	BTO:0000887	SRP055685	RNA-Seq	Ctenopharyngodon idella	NA	About 3 months Old	starved for one weeks and then re-feeding for one weeks	NA	1230332300	1008282813	81.95	95.87
SRR1822258	PRJNA276716	SAMN03380092	Muscle	Tissue	BTO:0000887	SRP055685	RNA-Seq	Ctenopharyngodon idella	NA	About 3 months Old	starved for one weeks and then re-feeding for one weeks	NA	1973372600	1708871682	86.6	96.2
SRR1822259	PRJNA276716	SAMN03380092	Muscle	Tissue	BTO:0000887	SRP055685	RNA-Seq	Ctenopharyngodon idella	NA	About 3 months Old	starved for one weeks and then re-feeding for one weeks	NA	1563998200	1341858450	85.8	96.13
SRR15115371	PRJNA745278	SAMN20158110	Muscle	Tissue	BTO:0000887	SRP328127	RNA-Seq	Ctenopharyngodon idella	Female	3 Year Old	NA	Adult	8585403600	7739505000	90.15	96.74
SRR11341843	PRJNA613187	SAMN14395804	Muscle	Tissue	BTO:0000887	SRP253161	RNA-Seq	Ctenopharyngodon idella	NA	NA	NA	6 months	5339663556	4362491358	81.7	96.82
SRR11341844	PRJNA613187	SAMN14395803	Muscle	Tissue	BTO:0000887	SRP253161	RNA-Seq	Ctenopharyngodon idella	NA	NA	NA	6 months	8241818400	7253592120	88.01	97.44
SRR7522648	PRJNA481087	SAMN09657264	Olfactory Bulb	Tissue	BTO:0000961	SRP153584	RNA-Seq	Ctenopharyngodon idella	NA	Prepuberty	NA	NA	14743274400	12701387040	86.15	95.16
SRR7522647	PRJNA481087	SAMN09657265	Optic Tectum		BTO:0000965	SRP153584	RNA-Seq	Ctenopharyngodon idella	NA	Prepuberty	NA	NA	13702747200	11455888970	83.6	95.13
SRR24767029	PRJNA977722	SAMN35532090	Ovary	Tissue	BTO:0000975	SRP440223	RNA-Seq	Ctenopharyngodon idella	Female	Adult	NA	NA	6811982100	5895408363	86.54	93.91
SRR24767030	PRJNA977722	SAMN35532089	Ovary	Tissue	BTO:0000975	SRP440223	RNA-Seq	Ctenopharyngodon idella	Female	Adult	NA	NA	6699612600	5618262420	83.86	93.31
SRR24767031	PRJNA977722	SAMN35532088	Ovary	Tissue	BTO:0000975	SRP440223	RNA-Seq	Ctenopharyngodon idella	Female	Adult	NA	NA	6913642500	5931784314	85.8	93.39
SRR24767032	PRJNA977722	SAMN35532087	Ovary	Tissue	BTO:0000975	SRP440223	RNA-Seq	Ctenopharyngodon idella	Female	Adult	NA	NA	6902315700	5520857406	79.99	92.95
SRR24767033	PRJNA977722	SAMN35532086	Ovary	Tissue	BTO:0000975	SRP440223	RNA-Seq	Ctenopharyngodon idella	Female	Adult	NA	NA	6922329300	6246656370	90.24	94.24
SRR24767034	PRJNA977722	SAMN35532085	Ovary	Tissue	BTO:0000975	SRP440223	RNA-Seq	Ctenopharyngodon idella	Female	Adult	NA	NA	7190608800	6368859350	88.57	94.39
SRR24767035	PRJNA977722	SAMN35532084	Ovary	Tissue	BTO:0000975	SRP440223	RNA-Seq	Ctenopharyngodon idella	Female	Adult	NA	NA	6702009300	5458635550	81.45	94.27
SRR24767036	PRJNA977722	SAMN35532083	Ovary	Tissue	BTO:0000975	SRP440223	RNA-Seq	Ctenopharyngodon idella	Female	Adult	NA	NA	6834942600	6060340818	88.67	93.94
SRR24767037	PRJNA977722	SAMN35532082	Ovary	Tissue	BTO:0000975	SRP440223	RNA-Seq	Ctenopharyngodon idella	Female	Adult	NA	NA	6975070500	5821808124	83.47	93.03
SRR16362238	PRJNA771549	SAMN22320989	Ovary	Tissue	BTO:0000975	SRP341654	RNA-Seq	Ctenopharyngodon idella	Female	NA	NA	NA	6254451000	5140724970	82.19	89.09
SRR16362240	PRJNA771549	SAMN22320997	Ovary	Tissue	BTO:0000975	SRP341654	RNA-Seq	Ctenopharyngodon idella	Female	NA	NA	NA	6141229800	5418697824	88.23	86.01
SRR16362241	PRJNA771549	SAMN22320988	Ovary	Tissue	BTO:0000975	SRP341654	RNA-Seq	Ctenopharyngodon idella	Female	NA	NA	NA	6618894900	5443482062	82.24	90.34
SRR16362242	PRJNA771549	SAMN22320987	Ovary	Tissue	BTO:0000975	SRP341654	RNA-Seq	Ctenopharyngodon idella	Female	NA	NA	NA	6647616900	5822639143	87.59	89.41
SRR16362243	PRJNA771549	SAMN22320996	Ovary	Tissue	BTO:0000975	SRP341654	RNA-Seq	Ctenopharyngodon idella	Female	NA	NA	NA	6602610600	5394125580	81.7	87.84
SRR16362244	PRJNA771549	SAMN22320995	Ovary	Tissue	BTO:0000975	SRP341654	RNA-Seq	Ctenopharyngodon idella	Female	NA	NA	NA	6232830900	5266267842	84.49	91.33
SRR16362245	PRJNA771549	SAMN22320994	Ovary	Tissue	BTO:0000975	SRP341654	RNA-Seq	Ctenopharyngodon idella	Female	NA	NA	NA	6518934000	5836843632	89.54	89.98
SRR16362246	PRJNA771549	SAMN22320993	Ovary	Tissue	BTO:0000975	SRP341654	RNA-Seq	Ctenopharyngodon idella	Female	NA	NA	NA	6405657000	5173585740	80.77	90.12
SRR16362247	PRJNA771549	SAMN22320992	Ovary	Tissue	BTO:0000975	SRP341654	RNA-Seq	Ctenopharyngodon idella	Female	NA	NA	NA	7398067500	6282783414	84.92	88.04
SRR16362248	PRJNA771549	SAMN22320991	Ovary	Tissue	BTO:0000975	SRP341654	RNA-Seq	Ctenopharyngodon idella	Female	NA	NA	NA	6799524600	5786592954	85.1	90.34
SRR16362249	PRJNA771549	SAMN22320990	Ovary	Tissue	BTO:0000975	SRP341654	RNA-Seq	Ctenopharyngodon idella	Female	NA	NA	NA	6084306300	5225805000	85.89	91.22
SRR16362239	PRJNA771549	SAMN22320998	Ovary	Tissue	BTO:0000975	SRP341654	RNA-Seq	Ctenopharyngodon idella	Female	NA	NA	NA	6497899800	5546576830	85.36	88.91
SRR8380243	PRJNA510861	SAMN10617461	Ovary	Tissue	BTO:0000975	SRP174892	RNA-Seq	Ctenopharyngodon idella	female	12 months	NA	NA	6997151700	6227503527	89	94.4
SRR21616484	PRJNA881512	SAMN30907103	Peripheral Blood	Tissue	BTO:0000553	SRP397834	RNA-Seq	Ctenopharyngodon idella	NA	1 Year Old	IgM_positive CD25_negative B cells	NA	6378945600	5207821224	81.64	93.87
SRR21616485	PRJNA881512	SAMN30907102	Peripheral Blood	Tissue	BTO:0000553	SRP397834	RNA-Seq	Ctenopharyngodon idella	NA	1 Year Old	IgM_positive CD25_negative B cells	NA	6193854600	5254142553	84.83	93.76
SRR21616486	PRJNA881512	SAMN30907101	Peripheral Blood	Tissue	BTO:0000553	SRP397834	RNA-Seq	Ctenopharyngodon idella	NA	1 Year Old	IgM_positive CD25_negative B cells	NA	5560248600	4870414754	87.59	93.73
SRR21616487	PRJNA881512	SAMN30907100	Peripheral Blood	Tissue	BTO:0000553	SRP397834	RNA-Seq	Ctenopharyngodon idella	NA	1 Year Old	IgM_positive CD25_positive B cells	NA	6306444300	5150134620	81.66	93.64
SRR21616488	PRJNA881512	SAMN30907099	Peripheral Blood	Tissue	BTO:0000553	SRP397834	RNA-Seq	Ctenopharyngodon idella	NA	1 Year Old	IgM_positive CD25_positive B cells	NA	6681562800	5610224844	83.97	93.78
SRR21616489	PRJNA881512	SAMN30907098	Peripheral Blood	Tissue	BTO:0000553	SRP397834	RNA-Seq	Ctenopharyngodon idella	NA	1 Year Old	IgM_positive CD25_positive B cells	NA	7020640500	6108202300	87	93.25
SRR21616490	PRJNA881512	SAMN30907097	Peripheral Blood	Tissue	BTO:0000553	SRP397834	RNA-Seq	Ctenopharyngodon idella	NA	1 Year Old	IgM_negative CD25_positive cells	NA	6937999500	5877551580	84.72	93.95
SRR21616491	PRJNA881512	SAMN30907096	Peripheral Blood	Tissue	BTO:0000553	SRP397834	RNA-Seq	Ctenopharyngodon idella	NA	1 Year Old	IgM_negative CD25_positive cells	NA	6822215100	5989121277	87.79	93.88
SRR21616492	PRJNA881512	SAMN30907095	Peripheral Blood	Tissue	BTO:0000553	SRP397834	RNA-Seq	Ctenopharyngodon idella	NA	1 Year Old	IgM_negative CD25_positive cells	NA	5641304100	4835108442	85.71	94.03
SRR21736247	PRJNA884995	SAMN31062275	Pituitary	Cell line	BTO:0000427	SRP399977	RNA-Seq	Ctenopharyngodon idella	Female	1	NA	Unsexually Mature	8593511472	7789578445	90.64	97.11
SRR8084921	PRJNA497669	SAMN10265139	Pituitary	Cell line	BTO:0000427	SRP166307	RNA-Seq	Ctenopharyngodon idella	mixed	1 Year	NA	prepubertal	10862213700	8818209222	81.18	96.09
SRR8084922	PRJNA497669	SAMN10265138	Pituitary	Cell line	BTO:0000427	SRP166307	RNA-Seq	Ctenopharyngodon idella	mixed	1 Year	NA	prepubertal	10194483300	8647253250	84.82	95.99
SRR7181965	PRJNA471965	SAMN09223081	Pituitary	Cell line	BTO:0000427	SRP148383	RNA-Seq	Ctenopharyngodon idella	NA	Prepuberty	estrogen treatment	NA	7878690000	6943471500	88.13	95.86
SRR7181966	PRJNA471965	SAMN09223080	Pituitary	Cell line	BTO:0000427	SRP148383	RNA-Seq	Ctenopharyngodon idella	NA	Prepuberty	untreatment	NA	10194483300	8262661254	81.05	95.99
SRR7522646	PRJNA481087	SAMN09657266	Pituitary	Cell line	BTO:0000427	SRP153584	RNA-Seq	Ctenopharyngodon idella	NA	Prepuberty	NA	NA	14028220200	12144310140	86.57	96.03
SRR8380206	PRJNA510861	SAMN10617455	Skin	Tissue	BTO:0001253	SRP174892	RNA-Seq	Ctenopharyngodon idella	Female	12 months	NA	NA	7228692300	6441243767	89.11	93.02
SRR19960385	PRJNA855109	SAMN29480985	Spleen	Tissue	BTO:0001281	SRP384637	RNA-Seq	Ctenopharyngodon idella	NA	150 Days	sm5	Juvenile stage	5854952100	4891271563	83.54	94.74
SRR19960386	PRJNA855109	SAMN29480984	Spleen	Tissue	BTO:0001281	SRP384637	RNA-Seq	Ctenopharyngodon idella	NA	150 Days	sm5	Juvenile stage	5882514000	5118884760	87.02	94.43
SRR19960387	PRJNA855109	SAMN29480983	Spleen	Tissue	BTO:0001281	SRP384637	RNA-Seq	Ctenopharyngodon idella	NA	150 Days	sm5	Juvenile stage	6553362000	5594424756	85.37	93.94
SRR19758233	PRJNA851110	SAMN29211924	Spleen	Tissue	BTO:0001281	SRP382759	RNA-Seq	Ctenopharyngodon idella	NA	35 Weeks	NA	Adult	5640038400	4595401700	81.48	95.14
SRR19758234	PRJNA851110	SAMN29211923	Spleen	Tissue	BTO:0001281	SRP382759	RNA-Seq	Ctenopharyngodon idella	NA	34 Weeks	NA	Adult	5602368300	4629933720	82.64	94.21
SRR19758235	PRJNA851110	SAMN29211922	Spleen	Tissue	BTO:0001281	SRP382759	RNA-Seq	Ctenopharyngodon idella	NA	35 Weeks	NA	Adult	6215493600	5298740154	85.25	95.49
SRR19758236	PRJNA851110	SAMN29211921	Spleen	Tissue	BTO:0001281	SRP382759	RNA-Seq	Ctenopharyngodon idella	NA	33 Weeks	NA	Adult	7117543500	6080417595	85.43	95.61
SRR19758237	PRJNA851110	SAMN29211920	Spleen	Tissue	BTO:0001281	SRP382759	RNA-Seq	Ctenopharyngodon idella	NA	35 Weeks	NA	Adult	6964797600	6134013550	88.07	94.96
SRR19758238	PRJNA851110	SAMN29211919	Spleen	Tissue	BTO:0001281	SRP382759	RNA-Seq	Ctenopharyngodon idella	NA	36 Weeks	NA	Adult	5469153300	4381587890	80.11	95.58
SRR19758240	PRJNA851110	SAMN29211917	Spleen	Tissue	BTO:0001281	SRP382759	RNA-Seq	Ctenopharyngodon idella	NA	34 Weeks	NA	Adult	5763021900	4759322322	82.58	96.1
SRR19758241	PRJNA851110	SAMN29211916	Spleen	Tissue	BTO:0001281	SRP382759	RNA-Seq	Ctenopharyngodon idella	NA	35 Weeks	NA	Adult	5502088200	4899868356	89.05	95.85
SRR19960388	PRJNA855109	SAMN29480982	Spleen	Tissue	BTO:0001281	SRP384637	RNA-Seq	Ctenopharyngodon idella	NA	150 Days	sm1	Juvenile stage	6631372800	5680040490	85.65	93.95
SRR19960389	PRJNA855109	SAMN29480981	Spleen	Tissue	BTO:0001281	SRP384637	RNA-Seq	Ctenopharyngodon idella	NA	150 Days	sm1	Juvenile stage	5761444800	4786625558	83.08	89.17
SRR19960390	PRJNA855109	SAMN29480980	Spleen	Tissue	BTO:0001281	SRP384637	RNA-Seq	Ctenopharyngodon idella	NA	150 Days	sm1	Juvenile stage	7751555100	6670591977	86.05	95.31
SRR14689396	PRJNA733577	SAMN19416041	Spleen	Tissue	BTO:0001281	SRP321914	RNA-Seq	Ctenopharyngodon idella	NA	NA	NA	25 g	6763459800	5897800100	87.2	95.8
SRR14689397	PRJNA733577	SAMN19416042	Spleen	Tissue	BTO:0001281	SRP321914	RNA-Seq	Ctenopharyngodon idella	NA	NA	NA	25 g	10173011700	8492264100	83.48	94.16
SRR14689398	PRJNA733577	SAMN19416042	Spleen	Tissue	BTO:0001281	SRP321914	RNA-Seq	Ctenopharyngodon idella	NA	NA	NA	25 g	8051113200	7131011208	88.57	94.58
SRR14689399	PRJNA733577	SAMN19416042	Spleen	Tissue	BTO:0001281	SRP321914	RNA-Seq	Ctenopharyngodon idella	NA	NA	NA	25 g	9314276700	7526975946	80.81	94.09
SRR14689400	PRJNA733577	SAMN19416042	Spleen	Tissue	BTO:0001281	SRP321914	RNA-Seq	Ctenopharyngodon idella	NA	NA	NA	25 g	9810000000	8729913000	88.99	95.36
SRR14689401	PRJNA733577	SAMN19416042	Spleen	Tissue	BTO:0001281	SRP321914	RNA-Seq	Ctenopharyngodon idella	NA	NA	NA	25 g	9499678800	8184243942	86.15	94.7
SRR14689402	PRJNA733577	SAMN19416042	Spleen	Tissue	BTO:0001281	SRP321914	RNA-Seq	Ctenopharyngodon idella	NA	NA	NA	25 g	9147980400	7551512832	82.55	94.63
SRR14689403	PRJNA733577	SAMN19416042	Spleen	Tissue	BTO:0001281	SRP321914	RNA-Seq	Ctenopharyngodon idella	NA	NA	NA	25 g	8783532000	7649186460	87.09	95.55
SRR14689404	PRJNA733577	SAMN19416041	Spleen	Tissue	BTO:0001281	SRP321914	RNA-Seq	Ctenopharyngodon idella	NA	NA	NA	25 g	8705443800	7837327752	90.03	94.73
SRR14689405	PRJNA733577	SAMN19416041	Spleen	Tissue	BTO:0001281	SRP321914	RNA-Seq	Ctenopharyngodon idella	NA	NA	NA	25 g	8009404200	6767940594	84.5	94.22
SRR14689406	PRJNA733577	SAMN19416041	Spleen	Tissue	BTO:0001281	SRP321914	RNA-Seq	Ctenopharyngodon idella	NA	NA	NA	25 g	8997250200	7537668672	83.78	95.22
SRR14689407	PRJNA733577	SAMN19416041	Spleen	Tissue	BTO:0001281	SRP321914	RNA-Seq	Ctenopharyngodon idella	NA	NA	NA	25 g	9220928100	8087364348	87.71	95.35
SRR14689408	PRJNA733577	SAMN19416041	Spleen	Tissue	BTO:0001281	SRP321914	RNA-Seq	Ctenopharyngodon idella	NA	NA	NA	25 g	8300454600	7405676350	89.22	95.39
SRR14689409	PRJNA733577	SAMN19416041	Spleen	Tissue	BTO:0001281	SRP321914	RNA-Seq	Ctenopharyngodon idella	NA	NA	NA	25 g	8409727500	7116780790	84.63	94.95
SRR14689410	PRJNA733577	SAMN19416041	Spleen	Tissue	BTO:0001281	SRP321914	RNA-Seq	Ctenopharyngodon idella	NA	NA	NA	25 g	7540738800	6352600700	84.24	95.91
SRR14689411	PRJNA733577	SAMN19416041	Spleen	Tissue	BTO:0001281	SRP321914	RNA-Seq	Ctenopharyngodon idella	NA	NA	NA	25 g	9605369100	8480838300	88.29	95.15
SRR14689412	PRJNA733577	SAMN19416042	Spleen	Tissue	BTO:0001281	SRP321914	RNA-Seq	Ctenopharyngodon idella	NA	NA	NA	25 g	8548819500	7131119850	83.42	94.89
SRR14689413	PRJNA733577	SAMN19416042	Spleen	Tissue	BTO:0001281	SRP321914	RNA-Seq	Ctenopharyngodon idella	NA	NA	NA	25 g	7716012300	6267530475	81.23	95.54
SRR25392327	PRJNA997627	SAMN36684767	Spleen	Tissue	BTO:0001281	SRP450916	RNA-Seq	Ctenopharyngodon idella	Male and Female	3 months	NA	NA	8806913430	7625242260	86.58	93.22
SRR25392328	PRJNA997627	SAMN36684766	Spleen	Tissue	BTO:0001281	SRP450916	RNA-Seq	Ctenopharyngodon idella	Male and Female	3 months	NA	NA	7705950686	6485963578	84.17	92.99
SRR25392329	PRJNA997627	SAMN36684765	Spleen	Tissue	BTO:0001281	SRP450916	RNA-Seq	Ctenopharyngodon idella	Male and Female	3 months	NA	NA	7708269442	6817986850	88.45	94.16
SRR1618520	PRJNA264233	SAMN03115045	Spleen	Tissue	BTO:0001281	SRP049081	RNA-Seq	Ctenopharyngodon idella	NA	NA	GCRV infection	NA	4215899019	3435827000	81.5	94.3
SRR1618542	PRJNA264233	SAMN03115044	Spleen	Tissue	BTO:0001281	SRP049081	RNA-Seq	Ctenopharyngodon idella	NA	NA	GCRV infection	NA	7095838055	6118750848	86.23	94.48
SRR8380207	PRJNA510861	SAMN10617454	Spleen	Tissue	BTO:0001281	SRP174892	RNA-Seq	Ctenopharyngodon idella	Female	12 months	NA	NA	8327755200	7493793000	89.99	92.29
SRR10872653	PRJNA600033	SAMN13781140	Spleen	Tissue	BTO:0001281	SRP241336	RNA-Seq	Ctenopharyngodon idella	NA	Three Years Old	infected with GCRV	Three years old	8037888900	6540528570	81.37	96.09
SRR10872656	PRJNA600033	SAMN13781137	Spleen	Tissue	BTO:0001281	SRP241336	RNA-Seq	Ctenopharyngodon idella	NA	Three Years Old	untreated	Three years old	8528821200	7630866818	89.47	94.73
SRR10872657	PRJNA600033	SAMN13781136	Spleen	Tissue	BTO:0001281	SRP241336	RNA-Seq	Ctenopharyngodon idella	NA	Five months Old	infected with GCRV	Five months old	8335692300	6887456905	82.63	94.77
SRR10872654	PRJNA600033	SAMN13781139	Spleen	Tissue	BTO:0001281	SRP241336	RNA-Seq	Ctenopharyngodon idella	NA	Three Years Old	infected with GCRV	Three years old	7112215500	6219705540	87.45	95.74
SRR10872655	PRJNA600033	SAMN13781138	Spleen	Tissue	BTO:0001281	SRP241336	RNA-Seq	Ctenopharyngodon idella	NA	Three Years Old	infected with GCRV	Three years old	6916069800	5642047942	81.58	95.87
SRR10872658	PRJNA600033	SAMN13781135	Spleen	Tissue	BTO:0001281	SRP241336	RNA-Seq	Ctenopharyngodon idella	NA	Five months Old	infected with GCRV	Five months old	8148518700	7108380730	87.24	96
SRR10872659	PRJNA600033	SAMN13781134	Spleen	Tissue	BTO:0001281	SRP241336	RNA-Seq	Ctenopharyngodon idella	NA	Five months Old	infected with GCRV	Five months old	7651530000	6563959050	85.79	96.44
SRR10872660	PRJNA600033	SAMN13781133	Spleen	Tissue	BTO:0001281	SRP241336	RNA-Seq	Ctenopharyngodon idella	NA	Five months Old	untreated	Five months old	6612985800	5679358887	85.88	95.24
SRR3923892	PRJNA328412	SAMN05371023	Spleen	Tissue	BTO:0001281	SRP078553	RNA-Seq	Ctenopharyngodon idella	Female	One-Year-Old	NA	NA	7581459300	6125866626	80.8	94.22
SRR3923906	PRJNA328412	SAMN05371024	Spleen	Tissue	BTO:0001281	SRP078553	RNA-Seq	Ctenopharyngodon idella	Female	Three-Year-Old	NA	NA	7640087400	6881677200	90.07	94.52
SRR5279604	PRJNA376475	SAMN06433603	Spleen	Tissue	BTO:0001281	SRP100592	RNA-Seq	Ctenopharyngodon idella	NA	About 3 months Old	control	NA	9288312300	8274221075	89.08	96.51
SRR5279607	PRJNA376475	SAMN06433603	Spleen	Tissue	BTO:0001281	SRP100592	RNA-Seq	Ctenopharyngodon idella	NA	About 3 months Old	control	NA	11380798800	9251127108	81.29	97.16
SRR5279608	PRJNA376475	SAMN06433603	Spleen	Tissue	BTO:0001281	SRP100592	RNA-Seq	Ctenopharyngodon idella	NA	About 3 months Old	control	NA	10175403300	9126890910	89.7	97.35
SRR5145951	PRJNA359221	SAMN06191541	Spleen	Tissue	BTO:0001281	SRP095827	RNA-Seq	Ctenopharyngodon idella	NA	About 3 months Old	infected with GCRV-I	NA	7936548600	6512109894	82.05	97.07
SRR5145957	PRJNA359221	SAMN06191542	Spleen	Tissue	BTO:0001281	SRP095827	RNA-Seq	Ctenopharyngodon idella	NA	About 3 months Old	infected with GCRV-I	NA	8905702500	7859758320	88.26	95.76
SRR5145958	PRJNA359221	SAMN06191543	Spleen	Tissue	BTO:0001281	SRP095827	RNA-Seq	Ctenopharyngodon idella	NA	About 3 months Old	infected with GCRV-I	NA	5121475500	4176461880	81.55	96.11
SRR5145959	PRJNA359221	SAMN06191543	Spleen	Tissue	BTO:0001281	SRP095827	RNA-Seq	Ctenopharyngodon idella	NA	About 3 months Old	infected with GCRV-I	NA	5091029100	4600359340	90.36	96.1
SRR5145960	PRJNA359221	SAMN06191543	Spleen	Tissue	BTO:0001281	SRP095827	RNA-Seq	Ctenopharyngodon idella	NA	About 3 months Old	infected with GCRV-I	NA	6068737500	5191800150	85.55	95.45
SRR5145961	PRJNA359221	SAMN06191544	Spleen	Tissue	BTO:0001281	SRP095827	RNA-Seq	Ctenopharyngodon idella	NA	About 3 months Old	infected with GCRV-I	NA	5367172500	4565684362	85.07	94.92
SRR5146010	PRJNA359221	SAMN06191549	Spleen	Tissue	BTO:0001281	SRP095827	RNA-Seq	Ctenopharyngodon idella	NA	About 3 months Old	control	NA	7349009400	6492420789	88.34	97.17
SRR5146011	PRJNA359221	SAMN06191549	Spleen	Tissue	BTO:0001281	SRP095827	RNA-Seq	Ctenopharyngodon idella	NA	About 3 months Old	control	NA	7286028000	6050278800	83.04	97.33
SRR5146012	PRJNA359221	SAMN06191549	Spleen	Tissue	BTO:0001281	SRP095827	RNA-Seq	Ctenopharyngodon idella	NA	About 3 months Old	control	NA	6788966100	5514699550	81.23	97.06
SRR5146013	PRJNA359221	SAMN06191550	Spleen	Tissue	BTO:0001281	SRP095827	RNA-Seq	Ctenopharyngodon idella	NA	About 3 months Old	control	NA	7676266500	6773273079	88.24	96.67
SRR5146014	PRJNA359221	SAMN06191550	Spleen	Tissue	BTO:0001281	SRP095827	RNA-Seq	Ctenopharyngodon idella	NA	About 3 months Old	control	NA	5619565500	4903223806	87.25	96.68
SRR1045893	PRJNA229923	SAMN02343225	Spleen	Tissue	BTO:0001281	SRP033615	RNA-Seq	Ctenopharyngodon idella	NA	NA	NA	NA	374419143	308182136	82.31	91.68
SRR1045894	PRJNA229923	SAMN02343226	Spleen	Tissue	BTO:0001281	SRP033615	RNA-Seq	Ctenopharyngodon idella	NA	NA	NA	NA	288301055	245985296	85.32	91.7
SRR1045895	PRJNA229923	SAMN02343227	Spleen	Tissue	BTO:0001281	SRP033615	RNA-Seq	Ctenopharyngodon idella	NA	NA	NA	NA	354964918	297631380	83.85	91.57
SRR1045896	PRJNA229923	SAMN02343228	Spleen	Tissue	BTO:0001281	SRP033615	RNA-Seq	Ctenopharyngodon idella	NA	NA	NA	NA	352185736	312666537	88.78	90.8
SRR1045897	PRJNA229923	SAMN02343229	Spleen	Tissue	BTO:0001281	SRP033615	RNA-Seq	Ctenopharyngodon idella	NA	NA	NA	NA	347908673	284102437	81.66	90.65
SRR1045898	PRJNA229923	SAMN02343230	Spleen	Tissue	BTO:0001281	SRP033615	RNA-Seq	Ctenopharyngodon idella	NA	NA	NA	NA	357962787	308984990	86.32	90.46
SRR1045899	PRJNA229923	SAMN02343231	Spleen	Tissue	BTO:0001281	SRP033615	RNA-Seq	Ctenopharyngodon idella	NA	NA	NA	NA	345006599	282962423	82.02	90.56
SRR3045340	PRJNA306623	SAMN04358345	Spleen	Tissue	BTO:0001281	SRP067635	RNA-Seq	Ctenopharyngodon idella	pooled Male and Female	NA	The fish treated with NA.1ml NA.65% physiological saline.	Juvenile	7929869500	7025321100	88.59	95.87
SRR3045341	PRJNA306623	SAMN04358345	Spleen	Tissue	BTO:0001281	SRP067635	RNA-Seq	Ctenopharyngodon idella	pooled Male and Female	NA	The fish treated with NA.1ml NA.65% physiological saline.	Juvenile	8189146500	7101754460	86.72	95.3
SRR11613380	PRJNA580128	SAMN14734299	Spleen	Tissue	BTO:0001281	SRP258639	RNA-Seq	Ctenopharyngodon idella	NA	NA	C7-7P	larval	4836180600	4070131370	84.16	93.67
SRR11613381	PRJNA580128	SAMN14734298	Spleen	Tissue	BTO:0001281	SRP258639	RNA-Seq	Ctenopharyngodon idella	NA	NA	C7-6P	larval	4723228500	4050408510	85.76	93.85
SRR11613382	PRJNA580128	SAMN14734297	Spleen	Tissue	BTO:0001281	SRP258639	RNA-Seq	Ctenopharyngodon idella	NA	NA	C7-3P	larval	5916710700	5090210220	86.03	95.28
SRR11613383	PRJNA580128	SAMN14734288	Spleen	Tissue	BTO:0001281	SRP258639	RNA-Seq	Ctenopharyngodon idella	NA	NA	C1-7P	larval	9174451200	7603045880	82.87	93.74
SRR11613384	PRJNA580128	SAMN14734287	Spleen	Tissue	BTO:0001281	SRP258639	RNA-Seq	Ctenopharyngodon idella	NA	NA	C1-2P	larval	5182604100	4408472487	85.06	89.26
SRR11613385	PRJNA580128	SAMN14734296	Spleen	Tissue	BTO:0001281	SRP258639	RNA-Seq	Ctenopharyngodon idella	NA	NA	C6-4P	larval	5143027800	4601319560	89.47	93.68
SRR11613386	PRJNA580128	SAMN14734295	Spleen	Tissue	BTO:0001281	SRP258639	RNA-Seq	Ctenopharyngodon idella	NA	NA	C6-2P	larval	4739760900	4107191010	86.65	94.21
SRR11613387	PRJNA580128	SAMN14734294	Spleen	Tissue	BTO:0001281	SRP258639	RNA-Seq	Ctenopharyngodon idella	NA	NA	C5-4P	larval	6585395400	5616018858	85.28	96.48
SRR11613388	PRJNA580128	SAMN14734293	Spleen	Tissue	BTO:0001281	SRP258639	RNA-Seq	Ctenopharyngodon idella	NA	NA	C5-1P	larval	6468378300	5248067655	81.13	92.96
SRR11613389	PRJNA580128	SAMN14734292	Spleen	Tissue	BTO:0001281	SRP258639	RNA-Seq	Ctenopharyngodon idella	NA	NA	C4-4P	larval	5888166000	4925276448	83.65	95.3
SRR11613390	PRJNA580128	SAMN14734291	Spleen	Tissue	BTO:0001281	SRP258639	RNA-Seq	Ctenopharyngodon idella	NA	NA	C3-6P	larval	4854294600	4188200196	86.28	94.97
SRR11613391	PRJNA580128	SAMN14734290	Spleen	Tissue	BTO:0001281	SRP258639	RNA-Seq	Ctenopharyngodon idella	NA	NA	C3-4P	larval	10227379500	8654847288	84.62	93.52
SRR12192721	PRJNA645243	SAMN15491937	Spleen	Tissue	BTO:0001281	SRP271240	RNA-Seq	Ctenopharyngodon idella	NA	1 Year Old And 3 Years Old	NA	NA	7640087400	6827663106	89.37	94.52
SRR12192722	PRJNA645243	SAMN15491937	Spleen	Tissue	BTO:0001281	SRP271240	RNA-Seq	Ctenopharyngodon idella	NA	1 Year Old And 3 Years Old	NA	NA	7581459300	6145246530	81.06	94.31
SRR15692623	PRJNA759556	SAMN21169281	Spleen	Tissue	BTO:0001281	SRP335262	RNA-Seq	Ctenopharyngodon idella	NA	NA	NA	NA	8294318740	7168823030	86.43	92.37
SRR15692624	PRJNA759556	SAMN21169280	Spleen	Tissue	BTO:0001281	SRP335262	RNA-Seq	Ctenopharyngodon idella	NA	NA	NA	NA	8195085658	7319971718	89.32	93.37
SRR15692625	PRJNA759556	SAMN21169279	Spleen	Tissue	BTO:0001281	SRP335262	RNA-Seq	Ctenopharyngodon idella	NA	NA	NA	NA	9033499454	7335401640	81.2	92.37
SRR15692633	PRJNA759556	SAMN21169293	Spleen	Tissue	BTO:0001281	SRP335262	RNA-Seq	Ctenopharyngodon idella	NA	NA	NA	NA	7800686738	6760034490	86.66	91.9
SRR15692634	PRJNA759556	SAMN21169292	Spleen	Tissue	BTO:0001281	SRP335262	RNA-Seq	Ctenopharyngodon idella	NA	NA	NA	NA	6349514586	5550757730	87.42	91.32
SRR15692635	PRJNA759556	SAMN21169291	Spleen	Tissue	BTO:0001281	SRP335262	RNA-Seq	Ctenopharyngodon idella	NA	NA	NA	NA	10292456890	9149132460	88.89	92.65
SRR2086445	PRJNA288831	SAMN03839024	Spleen	Tissue	BTO:0001281	SRP060308	RNA-Seq	Ctenopharyngodon idella	NA	12 months	NA	NA	4491694372	3729011725	83.02	96.97
SRR2086450	PRJNA288831	SAMN03839025	Spleen	Tissue	BTO:0001281	SRP060308	RNA-Seq	Ctenopharyngodon idella	NA	12 months	NA	NA	6857164525	5824955635	84.95	94.98
SRR2086456	PRJNA288831	SAMN03839026	Spleen	Tissue	BTO:0001281	SRP060308	RNA-Seq	Ctenopharyngodon idella	NA	12 months	NA	NA	6757982433	6033504710	89.28	96.52
SRR2086460	PRJNA288831	SAMN03839027	Spleen	Tissue	BTO:0001281	SRP060308	RNA-Seq	Ctenopharyngodon idella	NA	12 months	NA	NA	3817923252	3117489340	81.65	78.19
SRR2086468	PRJNA288831	SAMN03839028	Spleen	Tissue	BTO:0001281	SRP060308	RNA-Seq	Ctenopharyngodon idella	NA	12 months	NA	NA	5622686736	4889328695	86.96	92
SRR2086471	PRJNA288831	SAMN03839029	Spleen	Tissue	BTO:0001281	SRP060308	RNA-Seq	Ctenopharyngodon idella	NA	12 months	NA	NA	4811936076	3973270800	82.57	95.61
SRR2086474	PRJNA288831	SAMN03839031	Spleen	Tissue	BTO:0001281	SRP060308	RNA-Seq	Ctenopharyngodon idella	NA	12 months	NA	NA	9199486449	8254547712	89.73	95.8
SRR10178566	PRJNA573825	SAMN12826486	Spleen	Tissue	BTO:0001281	SRP223185	RNA-Seq	Ctenopharyngodon idella	NA	NA	control	NA	6200696295	5052602382	81.48	97.68
SRR15115369	PRJNA745278	SAMN20158112	Spleen	Tissue	BTO:0001281	SRP328127	RNA-Seq	Ctenopharyngodon idella	Female	3 Year Old	NA	Adult	7975058100	7030985470	88.16	94.88
SRR11855142	PRJNA634937	SAMN15013666	Spleen	Tissue	BTO:0001281	SRP264923	RNA-Seq	Ctenopharyngodon idella	NA	Three Years Old	untreated	Three years old	8498922900	7545990000	88.79	95.07
SRR11855143	PRJNA634937	SAMN15013666	Spleen	Tissue	BTO:0001281	SRP264923	RNA-Seq	Ctenopharyngodon idella	NA	Three Years Old	untreated	Three years old	8661171600	6992360400	80.73	93.75
SRR11855144	PRJNA634937	SAMN15013666	Spleen	Tissue	BTO:0001281	SRP264923	RNA-Seq	Ctenopharyngodon idella	NA	Three Years Old	untreated	Three years old	7997135700	7173517000	89.7	94.07
SRR11855145	PRJNA634937	SAMN15013665	Spleen	Tissue	BTO:0001281	SRP264923	RNA-Seq	Ctenopharyngodon idella	NA	Five months Old	untreated	Five months old	9694252200	8649646575	89.22	93.7
SRR11855146	PRJNA634937	SAMN15013665	Spleen	Tissue	BTO:0001281	SRP264923	RNA-Seq	Ctenopharyngodon idella	NA	Five months Old	untreated	Five months old	9811104300	8057547150	82.13	93.42
SRR11855147	PRJNA634937	SAMN15013665	Spleen	Tissue	BTO:0001281	SRP264923	RNA-Seq	Ctenopharyngodon idella	NA	Five months Old	untreated	Five months old	9118927800	7901862870	86.65	94.51
SRR3228513	PRJNA315300	SAMN04557547	Spleen	Tissue	BTO:0001281	SRP071814	RNA-Seq	Ctenopharyngodon idella	NA	NA	NA	NA	8189146500	6818955837	83.27	95.51
SRR15100900	PRJNA745568	SAMN20169488	Spleen B Cells	Cell line	NA	SRP327921	RNA-Seq	Ctenopharyngodon idella	NA	1 Year Old	stimulation of COS	NA	6290509500	5156653572	81.98	95.12
SRR15100901	PRJNA745568	SAMN20169487	Spleen B Cells	Cell line	NA	SRP327921	RNA-Seq	Ctenopharyngodon idella	NA	1 Year Old	stimulation of PBS	NA	6678384900	5645306162	84.53	96.22
SRR15100902	PRJNA745568	SAMN20169486	Spleen B Cells	Cell line	NA	SRP327921	RNA-Seq	Ctenopharyngodon idella	NA	1 Year Old	stimulation of PBS	NA	5967600300	5252358266	88.01	96.13
SRR15100903	PRJNA745568	SAMN20169485	Spleen B Cells	Cell line	NA	SRP327921	RNA-Seq	Ctenopharyngodon idella	NA	1 Year Old	stimulation of PBS	NA	6449647800	5194165400	80.53	96.12
SRR15100904	PRJNA745568	SAMN20169493	Spleen B Cells	Cell line	NA	SRP327921	RNA-Seq	Ctenopharyngodon idella	NA	1 Year Old	stimulation of COS	NA	6041016300	5043827600	83.49	95.52
SRR15100905	PRJNA745568	SAMN20169492	Spleen B Cells	Cell line	NA	SRP327921	RNA-Seq	Ctenopharyngodon idella	NA	1 Year Old	stimulation of COS	NA	5817836100	4917769000	84.53	95.21
SRR15100906	PRJNA745568	SAMN20169491	Spleen B Cells	Cell line	NA	SRP327921	RNA-Seq	Ctenopharyngodon idella	NA	1 Year Old	stimulation of COS	NA	6738802500	6020289000	89.34	95.47
SRR15100907	PRJNA745568	SAMN20169490	Spleen B Cells	Cell line	NA	SRP327921	RNA-Seq	Ctenopharyngodon idella	NA	1 Year Old	stimulation of COS	NA	6362798400	5410220000	85.03	95.37
SRR15100908	PRJNA745568	SAMN20169489	Spleen B Cells	Cell line	NA	SRP327921	RNA-Seq	Ctenopharyngodon idella	NA	1 Year Old	stimulation of COS	NA	5787889800	4955863600	85.62	95.58
SRR15115368	PRJNA745278	SAMN20158113	Swim Bladder	Tissue	BTO:0001607	SRP328127	RNA-Seq	Ctenopharyngodon idella	Female	3 Year Old	NA	Adult	10418450700	9262665010	88.91	94.29
SRR7522645	PRJNA481087	SAMN09657267	Telencephalon	Tissue	BTO:0000239	SRP153584	RNA-Seq	Ctenopharyngodon idella	NA	Prepuberty	NA	NA	13539938700	11378587476	84.04	95.08
SRR19170446	PRJNA831640	SAMN27756080	Thrombocyte	Cell line	BTO:0000132	SRP374764	RNA-Seq	Ctenopharyngodon idella	NA	NA	NA	NA	6024611892	4876055146	80.94	93.92
SRR19170447	PRJNA831640	SAMN27756079	Thrombocyte	Cell line	BTO:0000132	SRP374764	RNA-Seq	Ctenopharyngodon idella	NA	NA	NA	NA	6213653322	5383121189	86.63	93.96
